# Supplementary material for: A Comprehensive Risk Assessment and Stratification Model of Papillary Thyroid Carcinoma Based on the Autophagy-Related LncRNAs
Source: Front Oncol. 2022 Feb 24;11:771556. doi: 10.3389/fonc.2021.771556 (PMC8908373; doi:10.3389/fonc.2021.771556)
Supplement: Supplementary file 4 [file Table_3.xlsx]

## Sheet: SupplementTable2genelncRNACorre
ARGgene	lncRNA	cor	pvalue
AMBRA1	AC007406.5	0.423747	1.34566e-23
ARNT	AC007406.5	0.37483	2.0042e-18
ATG12	AC007406.5	0.333057	1.19062e-14
ATG2B	AC007406.5	0.562202	9.39247e-44
ATG4C	AC007406.5	0.385363	1.81887e-19
ATG5	AC007406.5	0.425085	9.44295e-24
BCL2	AC007406.5	0.364161	2.08692e-17
BECN1	AC007406.5	0.322166	9.32894e-14
BIRC6	AC007406.5	0.565536	2.30883e-44
CALCOCO2	AC007406.5	0.387061	1.22524e-19
CANX	AC007406.5	0.412662	2.38435e-22
CAPNS1	AC007406.5	-0.370505	5.23621e-18
CASP8	AC007406.5	0.33407	9.78914e-15
CDKN1B	AC007406.5	0.3452	1.08658e-15
CLN3	AC007406.5	-0.325308	5.19518e-14
CTSD	AC007406.5	-0.409262	5.63805e-22
DAPK1	AC007406.5	0.347641	6.62992e-16
EGFR	AC007406.5	0.309768	8.80116e-13
EIF2AK2	AC007406.5	0.339576	3.33627e-15
EIF4EBP1	AC007406.5	-0.394956	1.89367e-20
FOXO1	AC007406.5	0.464583	1.29136e-28
FOXO3	AC007406.5	0.460496	4.40972e-28
GOPC	AC007406.5	0.647323	8.92185e-62
HDAC1	AC007406.5	0.300891	4.11959e-12
HDAC6	AC007406.5	0.421211	2.62201e-23
IKBKB	AC007406.5	0.471241	1.68558e-29
ITGA6	AC007406.5	0.325328	5.17571e-14
ITPR1	AC007406.5	0.343645	1.48527e-15
KLHL24	AC007406.5	0.441459	1.08576e-25
MAPK8	AC007406.5	0.39713	1.1223e-20
MTOR	AC007406.5	0.373576	2.65199e-18
NAF1	AC007406.5	0.317245	2.3021e-13
NBR1	AC007406.5	0.485722	1.7175e-31
NFKB1	AC007406.5	0.35603	1.17429e-16
PEX3	AC007406.5	0.479579	1.23466e-30
PIK3C3	AC007406.5	0.63278	2.70797e-58
PIK3R4	AC007406.5	0.592218	1.68375e-49
PRKAB1	AC007406.5	0.306579	1.54144e-12
PRKAR1A	AC007406.5	0.502006	7.56244e-34
PRKCQ	AC007406.5	0.35177	2.84637e-16
PTEN	AC007406.5	0.430451	2.245e-24
RAB11A	AC007406.5	0.326983	3.79138e-14
RAB1A	AC007406.5	0.343224	1.61594e-15
RAB33B	AC007406.5	0.40179	3.60937e-21
RAB5A	AC007406.5	0.415772	1.07605e-22
RAF1	AC007406.5	0.36913	7.08381e-18
RB1	AC007406.5	0.450146	9.18757e-27
RB1CC1	AC007406.5	0.457307	1.13644e-27
RPS6KB1	AC007406.5	0.633135	2.23864e-58
RPTOR	AC007406.5	0.303087	2.82575e-12
SAR1A	AC007406.5	0.421847	2.21939e-23
SH3GLB1	AC007406.5	0.451894	5.54068e-27
SIRT1	AC007406.5	0.524026	3.04535e-37
SPHK1	AC007406.5	-0.383377	2.87901e-19
TBK1	AC007406.5	0.390206	5.85887e-20
TM9SF1	AC007406.5	0.314386	3.8613e-13
TSC1	AC007406.5	0.440353	1.47949e-25
ULK2	AC007406.5	0.389349	7.16823e-20
USP10	AC007406.5	0.458076	9.05239e-28
UVRAG	AC007406.5	0.39483	1.95173e-20
VEGFA	AC007406.5	0.423818	1.32082e-23
WDFY3	AC007406.5	0.53987	7.62525e-40
ZFYVE1	AC007406.5	0.31861	1.79498e-13
BAG3	LINC00310	-0.3409	2.5674e-15
BCL2L1	LINC00310	-0.454552	2.55403e-27
CALCOCO2	LINC00310	0.3509	3.40538e-16
CANX	LINC00310	0.312217	5.6963e-13
CAPN2	LINC00310	-0.336378	6.25097e-15
CDKN1A	LINC00310	-0.327131	3.6874e-14
EIF4EBP1	LINC00310	-0.315947	2.9135e-13
FAS	LINC00310	-0.421097	2.70154e-23
FOXO1	LINC00310	0.38742	1.12679e-19
GABARAPL2	LINC00310	0.336202	6.46945e-15
HDAC1	LINC00310	0.310095	8.30576e-13
ITGA3	LINC00310	-0.351336	3.11268e-16
ITGB4	LINC00310	-0.305164	1.97257e-12
MAPK8	LINC00310	0.331104	1.73269e-14
NAMPT	LINC00310	-0.402494	3.0362e-21
NPC1	LINC00310	-0.40554	1.42983e-21
PEX3	LINC00310	0.3114	6.58831e-13
PIK3R4	LINC00310	0.32328	7.5856e-14
PRKCQ	LINC00310	0.410757	3.86626e-22
VEGFA	LINC00310	0.394003	2.37835e-20
APOL1	CARD8-AS1	0.384805	2.07008e-19
ARSB	CARD8-AS1	0.364453	1.95931e-17
ATG7	CARD8-AS1	0.309992	8.45897e-13
BAK1	CARD8-AS1	0.565097	2.77904e-44
BIRC5	CARD8-AS1	0.464712	1.24211e-28
CASP1	CARD8-AS1	0.682872	3.81031e-71
CASP3	CARD8-AS1	0.570404	2.89012e-45
CASP4	CARD8-AS1	0.650279	1.65624e-62
CASP8	CARD8-AS1	0.520668	1.04084e-36
CCR2	CARD8-AS1	0.598557	8.59563e-51
CXCR4	CARD8-AS1	0.611607	1.52014e-53
GNAI3	CARD8-AS1	0.307508	1.31021e-12
IKBKB	CARD8-AS1	0.330041	2.12297e-14
IL24	CARD8-AS1	0.598778	7.74077e-51
ITGA6	CARD8-AS1	0.384541	2.20049e-19
NFKB1	CARD8-AS1	0.328253	2.98253e-14
NLRC4	CARD8-AS1	0.529682	3.7213e-38
PARP1	CARD8-AS1	0.379124	7.61463e-19
RGS19	CARD8-AS1	0.629398	1.64404e-57
TBK1	CARD8-AS1	0.354152	1.73777e-16
TNFSF10	CARD8-AS1	0.3828	3.28784e-19
UVRAG	CARD8-AS1	0.304143	2.35467e-12
AMBRA1	AC108010.1	0.332297	1.37821e-14
ARNT	AC108010.1	0.508104	9.18479e-35
ATF6	AC108010.1	0.373449	2.72748e-18
ATG12	AC108010.1	0.321324	1.09014e-13
ATG16L1	AC108010.1	0.353814	1.86441e-16
ATG2B	AC108010.1	0.62028	1.90706e-55
BECN1	AC108010.1	0.446464	2.63954e-26
BIRC6	AC108010.1	0.65073	1.27917e-62
BNIP1	AC108010.1	-0.339434	3.43125e-15
CAPNS1	AC108010.1	-0.527877	7.30983e-38
CD46	AC108010.1	0.40252	3.01663e-21
CFLAR	AC108010.1	0.383684	2.682e-19
CHMP4B	AC108010.1	-0.417662	6.60804e-23
EGFR	AC108010.1	0.346394	8.53778e-16
EIF2AK2	AC108010.1	0.398914	7.2848e-21
EIF4EBP1	AC108010.1	-0.311175	6.85747e-13
EIF4G1	AC108010.1	0.407105	9.68271e-22
FOXO3	AC108010.1	0.404139	2.02342e-21
GABARAP	AC108010.1	-0.326587	4.08487e-14
GAPDH	AC108010.1	-0.371172	4.51916e-18
GOPC	AC108010.1	0.487403	9.94283e-32
HDAC6	AC108010.1	0.402845	2.7846e-21
IKBKB	AC108010.1	0.422074	2.0909e-23
ITGB1	AC108010.1	0.455498	1.93562e-27
KIF5B	AC108010.1	0.388547	8.65393e-20
KLHL24	AC108010.1	0.397044	1.14572e-20
MAPK1	AC108010.1	0.328402	2.89907e-14
MAPK8	AC108010.1	0.363769	2.27053e-17
MBTPS2	AC108010.1	0.411485	3.21555e-22
MLST8	AC108010.1	-0.39582	1.53883e-20
MTOR	AC108010.1	0.57965	5.06943e-47
NAF1	AC108010.1	0.455347	2.02351e-27
NBR1	AC108010.1	0.433251	1.04995e-24
NCKAP1	AC108010.1	0.368583	7.98645e-18
NFKB1	AC108010.1	0.425163	9.2487e-24
PEX14	AC108010.1	-0.354994	1.45809e-16
PIK3C3	AC108010.1	0.561894	1.06841e-43
PIK3R4	AC108010.1	0.441991	9.35147e-26
RAB33B	AC108010.1	0.309058	9.97634e-13
RAC1	AC108010.1	-0.317986	2.01144e-13
RAF1	AC108010.1	0.316779	2.50551e-13
RB1	AC108010.1	0.362675	2.87201e-17
RB1CC1	AC108010.1	0.53382	7.79633e-39
RPS6KB1	AC108010.1	0.526613	1.16973e-37
SH3GLB1	AC108010.1	0.316671	2.55505e-13
SIRT1	AC108010.1	0.482888	4.28879e-31
TBK1	AC108010.1	0.42029	3.33688e-23
TM9SF1	AC108010.1	0.318138	1.95651e-13
TSC1	AC108010.1	0.544805	1.10528e-40
ULK1	AC108010.1	0.346788	7.88306e-16
ULK2	AC108010.1	0.517831	2.91014e-36
USP10	AC108010.1	0.363111	2.61545e-17
UVRAG	AC108010.1	0.388761	8.23018e-20
WDFY3	AC108010.1	0.629822	1.31347e-57
ZFYVE1	AC108010.1	0.361113	4.01048e-17
APOL1	ELN-AS1	-0.302833	2.95189e-12
ATG10	ELN-AS1	0.318458	1.84531e-13
ATG4A	ELN-AS1	0.385656	1.69941e-19
ATG4C	ELN-AS1	0.329475	2.36466e-14
ATG4D	ELN-AS1	0.35008	4.02962e-16
ATIC	ELN-AS1	-0.473595	8.11768e-30
BAG3	ELN-AS1	-0.314216	3.98137e-13
BCL2	ELN-AS1	0.490379	3.749e-32
BCL2L1	ELN-AS1	-0.391724	4.0912e-20
BID	ELN-AS1	-0.494386	9.93133e-33
BNIP1	ELN-AS1	0.431413	1.73011e-24
CALCOCO2	ELN-AS1	0.478673	1.64564e-30
CANX	ELN-AS1	0.493402	1.37848e-32
CFLAR	ELN-AS1	-0.302574	3.08677e-12
DAPK2	ELN-AS1	-0.343111	1.65286e-15
DNAJB9	ELN-AS1	0.362475	2.99781e-17
DRAM1	ELN-AS1	-0.386055	1.54889e-19
EDEM1	ELN-AS1	-0.356898	9.78828e-17
FAS	ELN-AS1	-0.383216	2.98755e-19
FKBP1A	ELN-AS1	0.380642	5.39053e-19
GAA	ELN-AS1	0.310388	7.88571e-13
GABARAPL1	ELN-AS1	0.319386	1.55728e-13
HSPA5	ELN-AS1	0.471857	1.39295e-29
ITGA3	ELN-AS1	-0.440365	1.47431e-25
ITGB4	ELN-AS1	-0.305849	1.75078e-12
ITPR1	ELN-AS1	0.477691	2.24557e-30
MAP1LC3A	ELN-AS1	0.467317	5.62684e-29
MAPK8	ELN-AS1	0.365065	1.7168e-17
NPC1	ELN-AS1	-0.390904	4.96782e-20
P4HB	ELN-AS1	0.445799	3.18978e-26
PEA15	ELN-AS1	-0.358081	7.62924e-17
PINK1	ELN-AS1	0.300948	4.07935e-12
PRKCQ	ELN-AS1	0.468953	3.4101e-29
RAB1A	ELN-AS1	0.410616	4.00655e-22
RELA	ELN-AS1	-0.32065	1.23439e-13
SERPINA1	ELN-AS1	-0.442645	7.78156e-26
SPHK1	ELN-AS1	-0.360723	4.35838e-17
TM9SF1	ELN-AS1	0.315727	3.03184e-13
TP53INP2	ELN-AS1	0.445635	3.34147e-26
TSC2	ELN-AS1	0.334153	9.63285e-15
TUSC1	ELN-AS1	0.436011	4.92861e-25
VEGFA	ELN-AS1	0.435087	6.3543e-25
ATIC	AC008063.1	0.337747	4.78175e-15
BAG3	AC008063.1	0.31278	5.15097e-13
BCL2	AC008063.1	-0.350274	3.87276e-16
BCL2L1	AC008063.1	0.354556	1.5975e-16
BID	AC008063.1	0.382931	3.1902e-19
BNIP1	AC008063.1	-0.308465	1.1075e-12
CANX	AC008063.1	-0.352587	2.40423e-16
CAPN2	AC008063.1	0.322379	8.96804e-14
CASP8	AC008063.1	0.314904	3.51744e-13
CFLAR	AC008063.1	0.356127	1.15068e-16
DAPK2	AC008063.1	0.326456	4.18746e-14
DRAM1	AC008063.1	0.332133	1.42247e-14
FAS	AC008063.1	0.477856	2.13138e-30
FKBP1A	AC008063.1	-0.374769	2.03185e-18
HGS	AC008063.1	0.354784	1.52334e-16
HSPA5	AC008063.1	-0.344228	1.32114e-15
ITGA3	AC008063.1	0.364035	2.14405e-17
ITPR1	AC008063.1	-0.317785	2.0864e-13
MAP1LC3A	AC008063.1	-0.361074	4.04404e-17
MAPK1	AC008063.1	0.329972	2.15098e-14
MAPK8IP1	AC008063.1	-0.320844	1.19094e-13
NPC1	AC008063.1	0.300364	4.50705e-12
P4HB	AC008063.1	-0.349653	4.39847e-16
PRKCQ	AC008063.1	-0.374714	2.05688e-18
RELA	AC008063.1	0.309584	9.09234e-13
TP53INP2	AC008063.1	-0.371398	4.29934e-18
AMBRA1	MELTF-AS1	-0.302159	3.31486e-12
ARSB	MELTF-AS1	-0.407934	7.86849e-22
ATF6	MELTF-AS1	-0.504605	3.09526e-34
ATG16L2	MELTF-AS1	0.666107	1.44794e-66
ATG4B	MELTF-AS1	0.652413	4.85562e-63
ATG5	MELTF-AS1	-0.311083	6.97119e-13
BECN1	MELTF-AS1	-0.45707	1.21863e-27
BIRC6	MELTF-AS1	-0.323749	6.95121e-14
BNIP3L	MELTF-AS1	-0.306081	1.68136e-12
CAPN10	MELTF-AS1	0.662822	1.05576e-65
CAPNS1	MELTF-AS1	0.328699	2.74044e-14
CHMP2B	MELTF-AS1	-0.371987	3.77413e-18
EDEM1	MELTF-AS1	-0.312461	5.45312e-13
EIF2AK2	MELTF-AS1	-0.354456	1.63132e-16
EIF2S1	MELTF-AS1	-0.413387	1.98215e-22
EIF4G1	MELTF-AS1	-0.397354	1.063e-20
GNAI3	MELTF-AS1	-0.400698	4.71608e-21
HDAC6	MELTF-AS1	0.305822	1.75922e-12
HIF1A	MELTF-AS1	-0.324609	5.92098e-14
HSPA8	MELTF-AS1	-0.398911	7.28918e-21
IKBKB	MELTF-AS1	0.326837	3.89703e-14
ITGB1	MELTF-AS1	-0.434191	8.12052e-25
KIF5B	MELTF-AS1	-0.440924	1.26102e-25
LAMP2	MELTF-AS1	-0.408856	6.24401e-22
MAP2K7	MELTF-AS1	0.533873	7.64048e-39
MAPK1	MELTF-AS1	-0.378784	8.22674e-19
MBTPS2	MELTF-AS1	-0.37394	2.44504e-18
MLST8	MELTF-AS1	0.397204	1.10233e-20
MTOR	MELTF-AS1	-0.398121	8.83005e-21
NBR1	MELTF-AS1	-0.401299	4.07087e-21
NCKAP1	MELTF-AS1	-0.387056	1.22677e-19
NFKB1	MELTF-AS1	-0.39845	8.15313e-21
PARP1	MELTF-AS1	-0.404919	1.66805e-21
PELP1	MELTF-AS1	0.562617	7.89314e-44
PEX14	MELTF-AS1	0.440326	1.49064e-25
PIK3R4	MELTF-AS1	-0.352467	2.46486e-16
PINK1	MELTF-AS1	-0.343606	1.49689e-15
RAB24	MELTF-AS1	0.512897	1.69947e-35
RB1	MELTF-AS1	-0.39738	1.05648e-20
SH3GLB1	MELTF-AS1	-0.413711	1.825e-22
STK11	MELTF-AS1	0.467306	5.64613e-29
ULK3	MELTF-AS1	0.65183	6.79739e-63
USP10	MELTF-AS1	-0.340064	3.02955e-15
UVRAG	MELTF-AS1	-0.323335	7.50868e-14
VAMP7	MELTF-AS1	-0.462689	2.28632e-28
WDR45	MELTF-AS1	0.453311	3.66992e-27
ARSB	AC068888.1	-0.309227	9.6826e-13
ATG16L2	AC068888.1	0.477632	2.2879e-30
ATG4B	AC068888.1	0.435611	5.50172e-25
CAPN1	AC068888.1	-0.318659	1.77892e-13
CAPN10	AC068888.1	0.363554	2.37782e-17
CAPN2	AC068888.1	-0.330547	1.92753e-14
DIRAS3	AC068888.1	0.482033	5.64257e-31
EIF4EBP1	AC068888.1	-0.300656	4.28791e-12
GABARAPL2	AC068888.1	0.322073	9.49158e-14
GNAI3	AC068888.1	-0.345302	1.06441e-15
HDAC1	AC068888.1	0.426786	6.00524e-24
IKBKE	AC068888.1	0.35537	1.34807e-16
MAP2K7	AC068888.1	0.475221	4.88441e-30
PELP1	AC068888.1	0.331177	1.70852e-14
PEX14	AC068888.1	0.329697	2.26697e-14
RAB24	AC068888.1	0.303254	2.74565e-12
SESN2	AC068888.1	-0.328265	2.97532e-14
STK11	AC068888.1	0.324557	5.97889e-14
TSC1	AC068888.1	0.328625	2.77943e-14
ULK3	AC068888.1	0.375398	1.76485e-18
VAMP7	AC068888.1	-0.321983	9.65117e-14
WDR45	AC068888.1	0.356817	9.95573e-17
WIPI1	AC068888.1	-0.387427	1.12501e-19
ATF6	AC084824.4	-0.422891	1.68679e-23
ATG10	AC084824.4	0.420174	3.43922e-23
ATG16L2	AC084824.4	0.601969	1.68634e-51
ATG4B	AC084824.4	0.611737	1.42508e-53
ATG4D	AC084824.4	0.371584	4.12611e-18
ATG7	AC084824.4	-0.329693	2.26834e-14
BAG3	AC084824.4	-0.44558	3.39403e-26
BECN1	AC084824.4	-0.452444	4.72278e-27
BNIP1	AC084824.4	0.327746	3.28292e-14
CAPN1	AC084824.4	-0.359094	6.15881e-17
CAPN10	AC084824.4	0.563018	6.67216e-44
CAPN2	AC084824.4	-0.452316	4.90153e-27
CHMP2B	AC084824.4	-0.313231	4.75111e-13
CTSB	AC084824.4	-0.300393	4.48532e-12
EDEM1	AC084824.4	-0.400841	4.55366e-21
EIF4G1	AC084824.4	-0.420086	3.51894e-23
FAS	AC084824.4	-0.336421	6.19873e-15
HDAC1	AC084824.4	0.473908	7.36287e-30
HDAC6	AC084824.4	0.36143	3.74851e-17
HIF1A	AC084824.4	-0.347971	6.19966e-16
HSPA8	AC084824.4	-0.413011	2.18156e-22
IKBKB	AC084824.4	0.374701	2.06311e-18
ITGA3	AC084824.4	-0.39221	3.64577e-20
ITGB1	AC084824.4	-0.431644	1.62517e-24
KIF5B	AC084824.4	-0.356398	1.08708e-16
MAP1LC3A	AC084824.4	0.360683	4.39541e-17
MAP2K7	AC084824.4	0.329323	2.4339e-14
MAPK1	AC084824.4	-0.353124	2.15146e-16
MAPK8	AC084824.4	0.312491	5.42359e-13
MBTPS2	AC084824.4	-0.34384	1.4283e-15
NAMPT	AC084824.4	-0.430686	2.10643e-24
NCKAP1	AC084824.4	-0.347234	7.20112e-16
NFKB1	AC084824.4	-0.331219	1.69499e-14
NPC1	AC084824.4	-0.417348	7.16717e-23
PELP1	AC084824.4	0.409778	4.95008e-22
PEX14	AC084824.4	0.337913	4.62905e-15
RAB24	AC084824.4	0.455746	1.80003e-27
RAB7A	AC084824.4	-0.317486	2.20336e-13
SIRT2	AC084824.4	0.335954	6.78993e-15
SQSTM1	AC084824.4	-0.329239	2.47336e-14
STK11	AC084824.4	0.487347	1.01262e-31
TSC1	AC084824.4	0.330512	1.94026e-14
TUSC1	AC084824.4	0.391772	4.04542e-20
ULK3	AC084824.4	0.541083	4.75724e-40
VAMP7	AC084824.4	-0.306336	1.60817e-12
VEGFA	AC084824.4	0.483086	4.02392e-31
WDR45	AC084824.4	0.361701	3.53774e-17
AMBRA1	ZSCAN16-AS1	-0.497072	4.03627e-33
ARNT	ZSCAN16-AS1	-0.399487	6.33681e-21
ARSB	ZSCAN16-AS1	-0.400915	4.47276e-21
ATF6	ZSCAN16-AS1	-0.46368	1.6966e-28
ATG10	ZSCAN16-AS1	0.317715	2.11349e-13
ATG16L1	ZSCAN16-AS1	-0.447239	2.11602e-26
ATG2A	ZSCAN16-AS1	-0.338507	4.1187e-15
ATG4B	ZSCAN16-AS1	0.474109	6.9143e-30
ATG4D	ZSCAN16-AS1	0.34956	4.48258e-16
BAG1	ZSCAN16-AS1	0.336662	5.91326e-15
BAG3	ZSCAN16-AS1	-0.393684	2.56668e-20
BCL2L1	ZSCAN16-AS1	-0.310052	8.3694e-13
BECN1	ZSCAN16-AS1	-0.607142	1.37363e-52
BIRC6	ZSCAN16-AS1	-0.445911	3.08975e-26
BNIP1	ZSCAN16-AS1	0.695775	6.9258e-75
CAPN1	ZSCAN16-AS1	-0.438594	2.41421e-25
CAPN2	ZSCAN16-AS1	-0.490976	3.0799e-32
CAPNS1	ZSCAN16-AS1	0.484505	2.54715e-31
CASP3	ZSCAN16-AS1	-0.432516	1.28235e-24
CASP8	ZSCAN16-AS1	-0.385918	1.59884e-19
CD46	ZSCAN16-AS1	-0.463398	1.84691e-28
CFLAR	ZSCAN16-AS1	-0.434681	7.10177e-25
CHMP2B	ZSCAN16-AS1	-0.318158	1.94919e-13
CHMP4B	ZSCAN16-AS1	0.374531	2.14289e-18
CLN3	ZSCAN16-AS1	0.63765	1.93831e-59
DRAM1	ZSCAN16-AS1	-0.439875	1.69048e-25
EDEM1	ZSCAN16-AS1	-0.622109	7.44318e-56
EEF2K	ZSCAN16-AS1	-0.339193	3.59823e-15
EGFR	ZSCAN16-AS1	-0.467728	4.96301e-29
EIF2AK2	ZSCAN16-AS1	-0.47564	4.28296e-30
EIF4G1	ZSCAN16-AS1	-0.536378	2.9347e-39
FAS	ZSCAN16-AS1	-0.541468	4.09475e-40
FKBP1A	ZSCAN16-AS1	0.507524	1.12426e-34
FOXO3	ZSCAN16-AS1	-0.449758	1.0273e-26
GAA	ZSCAN16-AS1	0.362817	2.7856e-17
GABARAPL2	ZSCAN16-AS1	0.312989	4.96216e-13
GAPDH	ZSCAN16-AS1	0.433036	1.11315e-24
GNAI3	ZSCAN16-AS1	-0.351361	3.09685e-16
HGS	ZSCAN16-AS1	-0.519217	1.7634e-36
HIF1A	ZSCAN16-AS1	-0.557802	5.84314e-43
ITGA3	ZSCAN16-AS1	-0.487912	8.42032e-32
ITGB1	ZSCAN16-AS1	-0.605879	2.54536e-52
ITGB4	ZSCAN16-AS1	-0.305512	1.85664e-12
KIF5B	ZSCAN16-AS1	-0.486446	1.35791e-31
LAMP2	ZSCAN16-AS1	-0.444534	4.56615e-26
MAP1LC3A	ZSCAN16-AS1	0.678543	6.20557e-70
MAPK1	ZSCAN16-AS1	-0.58568	3.38182e-48
MAPK3	ZSCAN16-AS1	0.361709	3.53181e-17
MBTPS2	ZSCAN16-AS1	-0.507122	1.29327e-34
MLST8	ZSCAN16-AS1	0.510119	4.53431e-35
MTOR	ZSCAN16-AS1	-0.459815	5.40232e-28
NAF1	ZSCAN16-AS1	-0.525047	2.08946e-37
NAMPT	ZSCAN16-AS1	-0.46607	8.22682e-29
NBR1	ZSCAN16-AS1	-0.375202	1.84436e-18
NCKAP1	ZSCAN16-AS1	-0.557904	5.60272e-43
NFKB1	ZSCAN16-AS1	-0.564595	3.43636e-44
NPC1	ZSCAN16-AS1	-0.495464	6.92665e-33
P4HB	ZSCAN16-AS1	0.420434	3.21328e-23
PEA15	ZSCAN16-AS1	-0.323388	7.43547e-14
PELP1	ZSCAN16-AS1	0.528333	6.1655e-38
PIK3C3	ZSCAN16-AS1	-0.427089	5.53819e-24
PIK3R4	ZSCAN16-AS1	-0.307222	1.3774e-12
PRKAR1A	ZSCAN16-AS1	-0.373545	2.67003e-18
RAB24	ZSCAN16-AS1	0.339232	3.57077e-15
RAB33B	ZSCAN16-AS1	-0.479122	1.42727e-30
RAB5A	ZSCAN16-AS1	-0.304985	2.03492e-12
RB1	ZSCAN16-AS1	-0.378867	8.07306e-19
RB1CC1	ZSCAN16-AS1	-0.485269	1.98939e-31
RELA	ZSCAN16-AS1	-0.385249	1.86776e-19
SH3GLB1	ZSCAN16-AS1	-0.524976	2.14525e-37
SIRT1	ZSCAN16-AS1	-0.565055	2.82986e-44
SIRT2	ZSCAN16-AS1	0.389406	7.07312e-20
STK11	ZSCAN16-AS1	0.3006	4.32906e-12
TBK1	ZSCAN16-AS1	-0.552145	5.88628e-42
TP53INP2	ZSCAN16-AS1	0.309232	9.67389e-13
USP10	ZSCAN16-AS1	-0.396444	1.32405e-20
UVRAG	ZSCAN16-AS1	-0.348401	5.67991e-16
VAMP3	ZSCAN16-AS1	-0.452397	4.78828e-27
VAMP7	ZSCAN16-AS1	-0.315109	3.38978e-13
WDFY3	ZSCAN16-AS1	-0.406143	1.23082e-21
WDR45	ZSCAN16-AS1	0.392634	3.29628e-20
APOL1	DNAJC3-DT	-0.398046	8.99293e-21
ATG10	DNAJC3-DT	0.410484	4.14264e-22
ATG2B	DNAJC3-DT	0.477295	2.54423e-30
ATG4A	DNAJC3-DT	0.392646	3.28732e-20
ATG4C	DNAJC3-DT	0.410524	4.10121e-22
ATG4D	DNAJC3-DT	0.347945	6.23267e-16
ATG7	DNAJC3-DT	-0.367524	1.00659e-17
ATIC	DNAJC3-DT	-0.487839	8.62475e-32
BAG3	DNAJC3-DT	-0.468252	4.22801e-29
BAX	DNAJC3-DT	-0.350451	3.73413e-16
BCL2	DNAJC3-DT	0.61382	5.03918e-54
BCL2L1	DNAJC3-DT	-0.552118	5.95248e-42
BID	DNAJC3-DT	-0.495575	6.67436e-33
BNIP3	DNAJC3-DT	0.367583	9.93684e-18
CALCOCO2	DNAJC3-DT	0.563537	5.36485e-44
CANX	DNAJC3-DT	0.709106	5.7717e-79
CAPN1	DNAJC3-DT	-0.354076	1.76545e-16
CAPN2	DNAJC3-DT	-0.365321	1.62414e-17
CDKN2A	DNAJC3-DT	-0.344607	1.22434e-15
CTSD	DNAJC3-DT	-0.477281	2.55562e-30
CX3CL1	DNAJC3-DT	-0.366603	1.23004e-17
DDIT3	DNAJC3-DT	0.35894	6.3629e-17
DNAJB9	DNAJC3-DT	0.524957	2.16038e-37
DRAM1	DNAJC3-DT	-0.427822	4.55215e-24
EIF2AK3	DNAJC3-DT	0.362288	3.12049e-17
ERN1	DNAJC3-DT	0.304752	2.11875e-12
FAS	DNAJC3-DT	-0.43689	3.86875e-25
FOXO1	DNAJC3-DT	0.50746	1.14988e-34
GABARAPL2	DNAJC3-DT	0.308869	1.0315e-12
GOPC	DNAJC3-DT	0.464912	1.1691e-28
HDAC1	DNAJC3-DT	0.404749	1.74002e-21
HSPA5	DNAJC3-DT	0.566936	1.27429e-44
ITGA3	DNAJC3-DT	-0.560662	1.78621e-43
ITGB4	DNAJC3-DT	-0.384433	2.25604e-19
ITPR1	DNAJC3-DT	0.577038	1.60948e-46
KLHL24	DNAJC3-DT	0.322852	8.21365e-14
MAP1LC3A	DNAJC3-DT	0.309993	8.45727e-13
MAPK8	DNAJC3-DT	0.589129	7.00967e-49
MAPK8IP1	DNAJC3-DT	0.331932	1.4782e-14
MAPK9	DNAJC3-DT	0.310288	8.02656e-13
NAMPT	DNAJC3-DT	-0.389295	7.25995e-20
NBR1	DNAJC3-DT	0.370418	5.33734e-18
NPC1	DNAJC3-DT	-0.421459	2.45723e-23
P4HB	DNAJC3-DT	0.403736	2.23553e-21
PEA15	DNAJC3-DT	-0.382229	3.74846e-19
PEX3	DNAJC3-DT	0.504231	3.52121e-34
PIK3R4	DNAJC3-DT	0.421387	2.5043e-23
PRKCQ	DNAJC3-DT	0.560399	1.9931e-43
RAB1A	DNAJC3-DT	0.440063	1.60386e-25
RAC1	DNAJC3-DT	-0.301213	3.89891e-12
RELA	DNAJC3-DT	-0.355169	1.40596e-16
RPS6KB1	DNAJC3-DT	0.38946	6.98343e-20
SAR1A	DNAJC3-DT	0.36232	3.099e-17
SERPINA1	DNAJC3-DT	-0.536061	3.31403e-39
SPHK1	DNAJC3-DT	-0.499333	1.8798e-33
TM9SF1	DNAJC3-DT	0.367706	9.67395e-18
TP53INP2	DNAJC3-DT	0.384845	2.05077e-19
TSC1	DNAJC3-DT	0.381043	4.91809e-19
TUSC1	DNAJC3-DT	0.373982	2.4222e-18
VEGFA	DNAJC3-DT	0.608146	8.40101e-53
WDFY3	DNAJC3-DT	0.312328	5.58413e-13
ZFYVE1	DNAJC3-DT	0.349323	4.70552e-16
ATG4A	AL157714.2	-0.496238	5.34269e-33
ATIC	AL157714.2	0.455701	1.82385e-27
BAK1	AL157714.2	-0.30048	4.4186e-12
BCL2	AL157714.2	-0.345489	1.02502e-15
BID	AL157714.2	0.503544	4.46088e-34
BNIP1	AL157714.2	-0.332074	1.43866e-14
DAPK2	AL157714.2	0.478457	1.76258e-30
DIRAS3	AL157714.2	0.486293	1.42714e-31
DLC1	AL157714.2	0.324169	6.42801e-14
EGFR	AL157714.2	0.309099	9.9051e-13
ERBB2	AL157714.2	0.418837	4.87126e-23
FADD	AL157714.2	0.316355	2.70612e-13
FKBP1A	AL157714.2	-0.310522	7.70045e-13
GAPDH	AL157714.2	-0.304831	2.08997e-12
HSP90AB1	AL157714.2	0.359193	6.03194e-17
ITPR1	AL157714.2	-0.386793	1.30435e-19
MAP2K7	AL157714.2	0.507631	1.08313e-34
P4HB	AL157714.2	-0.323162	7.7551e-14
PEA15	AL157714.2	0.455529	1.91829e-27
PEX14	AL157714.2	0.316255	2.75552e-13
SERPINA1	AL157714.2	0.366747	1.192e-17
SESN2	AL157714.2	-0.315216	3.32515e-13
TP53INP2	AL157714.2	-0.3007	4.25586e-12
WDR45	AL157714.2	0.349374	4.65669e-16
WIPI1	AL157714.2	-0.431016	1.92686e-24
AMBRA1	AC027644.3	-0.497576	3.40589e-33
ARNT	AC027644.3	-0.416952	7.93902e-23
ARSB	AC027644.3	-0.417581	6.74773e-23
ATF6	AC027644.3	-0.55632	1.07486e-42
ATG10	AC027644.3	0.370865	4.83642e-18
ATG16L1	AC027644.3	-0.414644	1.43751e-22
ATG16L2	AC027644.3	0.368235	8.61766e-18
ATG2A	AC027644.3	-0.350188	3.94146e-16
ATG4B	AC027644.3	0.500267	1.36894e-33
ATG4D	AC027644.3	0.337104	5.42427e-15
ATG5	AC027644.3	-0.332101	1.43108e-14
BAG3	AC027644.3	-0.373135	2.92492e-18
BECN1	AC027644.3	-0.673536	1.47452e-68
BIRC6	AC027644.3	-0.469307	3.05892e-29
BNIP1	AC027644.3	0.569109	5.04088e-45
BNIP3L	AC027644.3	-0.380754	5.25415e-19
CAPN1	AC027644.3	-0.421207	2.62507e-23
CAPN10	AC027644.3	0.359784	5.32135e-17
CAPN2	AC027644.3	-0.482067	5.57995e-31
CAPNS1	AC027644.3	0.521598	7.41644e-37
CASP3	AC027644.3	-0.355376	1.34632e-16
CD46	AC027644.3	-0.448481	1.48311e-26
CFLAR	AC027644.3	-0.335333	7.66281e-15
CHMP2B	AC027644.3	-0.454901	2.30637e-27
CHMP4B	AC027644.3	0.337949	4.59644e-15
CLN3	AC027644.3	0.569618	4.05271e-45
DRAM1	AC027644.3	-0.350844	3.44453e-16
EDEM1	AC027644.3	-0.58333	9.78179e-48
EEF2	AC027644.3	-0.351903	2.76939e-16
EGFR	AC027644.3	-0.40685	1.0319e-21
EIF2AK2	AC027644.3	-0.460457	4.46049e-28
EIF2S1	AC027644.3	-0.340777	2.63095e-15
EIF4G1	AC027644.3	-0.605114	3.69218e-52
FAS	AC027644.3	-0.458056	9.10596e-28
FKBP1A	AC027644.3	0.346077	9.1032e-16
FOXO3	AC027644.3	-0.334228	9.49437e-15
GAPDH	AC027644.3	0.426984	5.69558e-24
GNAI3	AC027644.3	-0.423198	1.55579e-23
HGS	AC027644.3	-0.465881	8.71426e-29
HIF1A	AC027644.3	-0.526016	1.45972e-37
HSP90AB1	AC027644.3	-0.31845	1.84815e-13
HSPA8	AC027644.3	-0.362553	2.94794e-17
ITGA3	AC027644.3	-0.415299	1.21496e-22
ITGB1	AC027644.3	-0.59585	3.0878e-50
KIF5B	AC027644.3	-0.514387	1.00055e-35
LAMP2	AC027644.3	-0.451603	6.02938e-27
MAP1LC3A	AC027644.3	0.63551	6.21068e-59
MAPK1	AC027644.3	-0.570349	2.9598e-45
MAPK3	AC027644.3	0.315492	3.16314e-13
MAPK9	AC027644.3	-0.328459	2.86793e-14
MBTPS2	AC027644.3	-0.533213	9.8191e-39
MLST8	AC027644.3	0.514206	1.06739e-35
MTOR	AC027644.3	-0.529854	3.48827e-38
NAF1	AC027644.3	-0.541806	3.58863e-40
NAMPT	AC027644.3	-0.42582	7.76828e-24
NBR1	AC027644.3	-0.437791	3.01573e-25
NCKAP1	AC027644.3	-0.584259	6.43403e-48
NFKB1	AC027644.3	-0.584688	5.30064e-48
NPC1	AC027644.3	-0.460158	4.87636e-28
PELP1	AC027644.3	0.605065	3.78145e-52
PEX14	AC027644.3	0.300869	4.13464e-12
PIK3C3	AC027644.3	-0.467904	4.70346e-29
PIK3R4	AC027644.3	-0.35799	7.77774e-17
PINK1	AC027644.3	-0.340964	2.535e-15
PRKAR1A	AC027644.3	-0.376366	1.4203e-18
RAB24	AC027644.3	0.401035	4.34325e-21
RAB33B	AC027644.3	-0.436174	4.71319e-25
RAB7A	AC027644.3	-0.303395	2.67936e-12
RB1	AC027644.3	-0.447913	1.74523e-26
RB1CC1	AC027644.3	-0.469952	2.50907e-29
RELA	AC027644.3	-0.300469	4.42698e-12
SH3GLB1	AC027644.3	-0.520684	1.03505e-36
SIRT1	AC027644.3	-0.524208	2.84735e-37
SIRT2	AC027644.3	0.34125	2.3951e-15
ST13	AC027644.3	-0.325645	4.87685e-14
STK11	AC027644.3	0.337038	5.49432e-15
TBK1	AC027644.3	-0.456348	1.50764e-27
USP10	AC027644.3	-0.474058	7.02509e-30
UVRAG	AC027644.3	-0.333973	9.97417e-15
VAMP3	AC027644.3	-0.41778	6.40825e-23
VAMP7	AC027644.3	-0.451481	6.24635e-27
WDFY3	AC027644.3	-0.408632	6.60575e-22
WDR45	AC027644.3	0.42827	4.03706e-24
ZFYVE1	AC027644.3	-0.32024	1.33124e-13
ARNT	AC022150.2	0.330341	2.00496e-14
ATG12	AC022150.2	0.479794	1.15291e-30
ATG16L2	AC022150.2	0.430435	2.25417e-24
ATG2B	AC022150.2	0.547172	4.32763e-41
ATG4B	AC022150.2	0.374787	2.02351e-18
ATG4C	AC022150.2	0.365704	1.49488e-17
ATIC	AC022150.2	-0.340663	2.69065e-15
BCL2	AC022150.2	0.398941	7.23633e-21
BIRC6	AC022150.2	0.433426	1.00078e-24
BNIP3	AC022150.2	0.323859	6.81082e-14
CALCOCO2	AC022150.2	0.382136	3.82969e-19
CANX	AC022150.2	0.322544	8.69809e-14
CASP8	AC022150.2	0.318674	1.77397e-13
CDKN1B	AC022150.2	0.30389	2.45997e-12
CTSB	AC022150.2	-0.300158	4.66831e-12
CTSD	AC022150.2	-0.390375	5.62984e-20
EIF4EBP1	AC022150.2	-0.33318	1.16258e-14
FOXO1	AC022150.2	0.394013	2.37282e-20
FOXO3	AC022150.2	0.353115	2.15554e-16
GOPC	AC022150.2	0.587241	1.66247e-48
HDAC1	AC022150.2	0.324827	5.68449e-14
HDAC6	AC022150.2	0.603451	8.26181e-52
IKBKB	AC022150.2	0.726719	1.00772e-84
ITPR1	AC022150.2	0.378601	8.57432e-19
KLHL24	AC022150.2	0.478282	1.86258e-30
MAPK8	AC022150.2	0.528672	5.43214e-38
PEX3	AC022150.2	0.33926	3.55141e-15
PIK3C3	AC022150.2	0.495152	7.68803e-33
PIK3R4	AC022150.2	0.382205	3.76893e-19
PRKAB1	AC022150.2	0.390132	5.96205e-20
PRKCQ	AC022150.2	0.427375	5.13046e-24
RAB1A	AC022150.2	0.32562	4.89951e-14
RAF1	AC022150.2	0.469244	3.11866e-29
RPS6KB1	AC022150.2	0.567273	1.10422e-44
SERPINA1	AC022150.2	-0.32915	2.51529e-14
SIRT1	AC022150.2	0.386803	1.30133e-19
SPHK1	AC022150.2	-0.356979	9.62234e-17
TBK1	AC022150.2	0.303944	2.43708e-12
TM9SF1	AC022150.2	0.306914	1.45385e-12
TSC1	AC022150.2	0.653198	3.08413e-63
TSC2	AC022150.2	0.346372	8.5762e-16
TUSC1	AC022150.2	0.360811	4.27719e-17
ULK1	AC022150.2	0.486497	1.33543e-31
ULK2	AC022150.2	0.390976	4.88387e-20
ULK3	AC022150.2	0.358943	6.35935e-17
UVRAG	AC022150.2	0.356457	1.0738e-16
VEGFA	AC022150.2	0.582548	1.39018e-47
WDFY3	AC022150.2	0.4097	5.04845e-22
ZFYVE1	AC022150.2	0.325472	5.03791e-14
AMBRA1	AC005288.1	0.530469	2.76866e-38
ARNT	AC005288.1	0.586647	2.17973e-48
ARSB	AC005288.1	0.44982	1.00908e-26
ATF6	AC005288.1	0.705839	6.05734e-78
ATG16L1	AC005288.1	0.401389	3.98225e-21
ATG2B	AC005288.1	0.577627	1.24143e-46
ATG4B	AC005288.1	-0.375033	1.91508e-18
ATG4C	AC005288.1	0.314567	3.73799e-13
ATG5	AC005288.1	0.5696	4.08355e-45
BAX	AC005288.1	-0.416476	8.97577e-23
BECN1	AC005288.1	0.756164	1.9799e-95
BIRC6	AC005288.1	0.711309	1.1609e-79
BNIP1	AC005288.1	-0.301457	3.73907e-12
BNIP3L	AC005288.1	0.55416	2.5988e-42
CALCOCO2	AC005288.1	0.515733	6.18569e-36
CANX	AC005288.1	0.427679	4.73044e-24
CAPN10	AC005288.1	-0.42459	1.07666e-23
CAPN2	AC005288.1	0.305612	1.82459e-12
CAPNS1	AC005288.1	-0.665438	2.17493e-66
CASP3	AC005288.1	0.449779	1.02108e-26
CD46	AC005288.1	0.453792	3.18948e-27
CDKN1B	AC005288.1	0.340854	2.59077e-15
CHMP2B	AC005288.1	0.542081	3.22308e-40
CHMP4B	AC005288.1	-0.360325	4.74403e-17
CLN3	AC005288.1	-0.41285	2.27291e-22
CTSD	AC005288.1	-0.309438	9.32908e-13
DNAJB9	AC005288.1	0.339241	3.5645e-15
EDEM1	AC005288.1	0.420252	3.36966e-23
EEF2K	AC005288.1	0.413123	2.12035e-22
EGFR	AC005288.1	0.446557	2.57039e-26
EIF2AK2	AC005288.1	0.621818	8.64952e-56
EIF2AK3	AC005288.1	0.408237	7.29263e-22
EIF2S1	AC005288.1	0.668097	4.29299e-67
EIF4G1	AC005288.1	0.581903	1.8561e-47
ERN1	AC005288.1	0.388029	9.77184e-20
FKBP1B	AC005288.1	-0.360037	5.04274e-17
FOXO1	AC005288.1	0.351907	2.76743e-16
FOXO3	AC005288.1	0.466016	8.36367e-29
GAPDH	AC005288.1	-0.359259	5.94822e-17
GNAI3	AC005288.1	0.622557	5.90401e-56
GOPC	AC005288.1	0.589212	6.74495e-49
HIF1A	AC005288.1	0.406409	1.15189e-21
HSP90AB1	AC005288.1	0.305264	1.93858e-12
HSPA8	AC005288.1	0.444368	4.78662e-26
ITGA6	AC005288.1	0.457302	1.13803e-27
ITGB1	AC005288.1	0.645502	2.49418e-61
KIF5B	AC005288.1	0.631151	6.47318e-58
KLHL24	AC005288.1	0.471074	1.77469e-29
LAMP2	AC005288.1	0.458201	8.72373e-28
MAP1LC3A	AC005288.1	-0.366762	1.18831e-17
MAP1LC3B	AC005288.1	0.302188	3.29859e-12
MAPK1	AC005288.1	0.570405	2.88946e-45
MAPK8	AC005288.1	0.340732	2.65437e-15
MAPK9	AC005288.1	0.543831	1.62238e-40
MBTPS2	AC005288.1	0.626478	7.66672e-57
MLST8	AC005288.1	-0.403636	2.29126e-21
MTOR	AC005288.1	0.69523	1.0057e-74
NAF1	AC005288.1	0.551372	8.04433e-42
NBR1	AC005288.1	0.724711	4.81317e-84
NCKAP1	AC005288.1	0.636187	4.30142e-59
NFKB1	AC005288.1	0.638526	1.20002e-59
PARP1	AC005288.1	0.476586	3.18087e-30
PELP1	AC005288.1	-0.539739	8.02331e-40
PEX14	AC005288.1	-0.41565	1.11024e-22
PEX3	AC005288.1	0.452113	5.19932e-27
PIK3C3	AC005288.1	0.701069	1.76887e-76
PIK3R4	AC005288.1	0.628897	2.14425e-57
PINK1	AC005288.1	0.462608	2.3424e-28
PRKAR1A	AC005288.1	0.513577	1.33513e-35
PTEN	AC005288.1	0.591509	2.33924e-49
RAB1A	AC005288.1	0.321203	1.11464e-13
RAB24	AC005288.1	-0.313448	4.5704e-13
RAB33B	AC005288.1	0.4523	4.92511e-27
RAB5A	AC005288.1	0.491298	2.7692e-32
RAF1	AC005288.1	0.439967	1.64755e-25
RB1	AC005288.1	0.71453	1.08294e-80
RB1CC1	AC005288.1	0.732704	8.7686e-87
RPS6KB1	AC005288.1	0.636822	3.04492e-59
RPTOR	AC005288.1	0.427935	4.41719e-24
SAR1A	AC005288.1	0.452972	4.05047e-27
SH3GLB1	AC005288.1	0.722001	3.88407e-83
SIRT1	AC005288.1	0.705295	8.92988e-78
ST13	AC005288.1	0.353325	2.06346e-16
STK11	AC005288.1	-0.372454	3.40253e-18
TBK1	AC005288.1	0.565917	1.96483e-44
TM9SF1	AC005288.1	0.366647	1.2184e-17
TSC1	AC005288.1	0.309995	8.45399e-13
ULK2	AC005288.1	0.544869	1.07771e-40
USP10	AC005288.1	0.687137	2.32338e-72
UVRAG	AC005288.1	0.611023	2.03132e-53
VAMP3	AC005288.1	0.435569	5.56573e-25
VAMP7	AC005288.1	0.635183	7.41763e-59
WDFY3	AC005288.1	0.668022	4.49428e-67
WDR45	AC005288.1	-0.464366	1.37917e-28
WIPI1	AC005288.1	0.37161	4.10262e-18
ZFYVE1	AC005288.1	0.512063	2.28367e-35
ARNT	AC007552.2	0.355114	1.42218e-16
ATG2B	AC007552.2	0.408973	6.06292e-22
BIRC6	AC007552.2	0.488968	5.96002e-32
BNIP1	AC007552.2	-0.315591	3.10714e-13
CD46	AC007552.2	0.32139	1.07683e-13
CFLAR	AC007552.2	0.37097	4.72601e-18
CHMP4B	AC007552.2	-0.306869	1.46524e-12
EIF4EBP1	AC007552.2	-0.301099	3.97561e-12
FOXO3	AC007552.2	0.32245	8.85126e-14
GOPC	AC007552.2	0.344516	1.24699e-15
HDAC6	AC007552.2	0.343867	1.42058e-15
IKBKB	AC007552.2	0.357037	9.50539e-17
ITGB1	AC007552.2	0.33165	1.56061e-14
KLHL24	AC007552.2	0.335273	7.75185e-15
MTOR	AC007552.2	0.393054	2.98298e-20
NBR1	AC007552.2	0.346511	8.33777e-16
PIK3C3	AC007552.2	0.344003	1.38235e-15
RPS6KB1	AC007552.2	0.391055	4.79453e-20
TSC1	AC007552.2	0.489225	5.47976e-32
WDFY3	AC007552.2	0.427037	5.61584e-24
BID	AC120036.4	0.315944	2.91498e-13
BNIP1	AC120036.4	-0.313995	4.14301e-13
DAPK2	AC120036.4	0.45649	1.44607e-27
HSPB8	AC120036.4	-0.354781	1.52446e-16
ITGA3	AC120036.4	0.325968	4.58996e-14
MAPK8IP1	AC120036.4	-0.324454	6.09488e-14
NPC1	AC120036.4	0.353309	2.07054e-16
TP53INP2	AC120036.4	-0.339664	3.27874e-15
AMBRA1	AL031666.1	-0.320816	1.19713e-13
ARNT	AL031666.1	-0.314332	3.89909e-13
ARSB	AL031666.1	-0.343411	1.55651e-15
ATF6	AL031666.1	-0.40248	3.047e-21
ATG10	AL031666.1	0.319984	1.39518e-13
ATG16L1	AL031666.1	-0.300738	4.22881e-12
ATG4B	AL031666.1	0.365972	1.41049e-17
BECN1	AL031666.1	-0.447289	2.08571e-26
BIRC6	AL031666.1	-0.368341	8.42024e-18
BNIP1	AL031666.1	0.499158	1.99502e-33
CAPN1	AL031666.1	-0.313818	4.27687e-13
CAPN2	AL031666.1	-0.386571	1.37342e-19
CAPNS1	AL031666.1	0.440823	1.29718e-25
CASP3	AL031666.1	-0.351828	2.81264e-16
CD46	AL031666.1	-0.341953	2.08252e-15
CHMP4B	AL031666.1	0.370693	5.02358e-18
CLN3	AL031666.1	0.415627	1.11699e-22
DRAM1	AL031666.1	-0.320449	1.28099e-13
EDEM1	AL031666.1	-0.420912	2.83568e-23
EGFR	AL031666.1	-0.324709	5.81077e-14
EIF2AK2	AL031666.1	-0.39402	2.36878e-20
EIF4G1	AL031666.1	-0.475924	3.91696e-30
FAS	AL031666.1	-0.367644	9.80455e-18
FKBP1A	AL031666.1	0.404664	1.77724e-21
GAPDH	AL031666.1	0.375282	1.81123e-18
HDAC1	AL031666.1	0.314965	3.47916e-13
HGS	AL031666.1	-0.388616	8.5161e-20
HIF1A	AL031666.1	-0.409803	4.91925e-22
ITGA3	AL031666.1	-0.323446	7.35553e-14
ITGB1	AL031666.1	-0.473874	7.44165e-30
KIF5B	AL031666.1	-0.390411	5.58262e-20
MAP1LC3A	AL031666.1	0.596017	2.85421e-50
MAPK1	AL031666.1	-0.322096	9.45043e-14
MBTPS2	AL031666.1	-0.399283	6.66012e-21
MLST8	AL031666.1	0.39843	8.19256e-21
MTOR	AL031666.1	-0.419529	4.06892e-23
NAF1	AL031666.1	-0.410386	4.24608e-22
NAMPT	AL031666.1	-0.358605	6.83088e-17
NCKAP1	AL031666.1	-0.419932	3.66332e-23
NFKB1	AL031666.1	-0.427823	4.55107e-24
NPC1	AL031666.1	-0.368219	8.64705e-18
P4HB	AL031666.1	0.321181	1.11932e-13
PELP1	AL031666.1	0.37194	3.81381e-18
PEX14	AL031666.1	0.308044	1.19246e-12
PIK3C3	AL031666.1	-0.342355	1.92209e-15
RAB33B	AL031666.1	-0.361901	3.38992e-17
RB1	AL031666.1	-0.362452	3.01267e-17
RB1CC1	AL031666.1	-0.398895	7.3177e-21
RELA	AL031666.1	-0.301728	3.56937e-12
SH3GLB1	AL031666.1	-0.373256	2.8476e-18
SIRT1	AL031666.1	-0.436168	4.72049e-25
SIRT2	AL031666.1	0.357594	8.45538e-17
TBK1	AL031666.1	-0.43505	6.41847e-25
USP10	AL031666.1	-0.306677	1.51532e-12
VAMP3	AL031666.1	-0.322801	8.29267e-14
VAMP7	AL031666.1	-0.310675	7.49406e-13
WDFY3	AL031666.1	-0.354342	1.67045e-16
WDR45	AL031666.1	0.401178	4.19334e-21
APOL1	LINC00886	-0.421847	2.21927e-23
ATG10	LINC00886	0.544505	1.24405e-40
ATG2B	LINC00886	0.390296	5.73608e-20
ATG4A	LINC00886	0.559453	2.95153e-43
ATG4C	LINC00886	0.534644	5.69569e-39
ATG4D	LINC00886	0.374103	2.35758e-18
ATG7	LINC00886	-0.331104	1.7328e-14
ATIC	LINC00886	-0.573926	6.2906e-46
BAG3	LINC00886	-0.483506	3.51514e-31
BCL2	LINC00886	0.603953	6.48057e-52
BCL2L1	LINC00886	-0.525959	1.49125e-37
BID	LINC00886	-0.610236	2.99982e-53
BNIP1	LINC00886	0.428519	3.77663e-24
CALCOCO2	LINC00886	0.523397	3.83749e-37
CANX	LINC00886	0.630206	1.07092e-57
CAPN2	LINC00886	-0.419511	4.08797e-23
CDKN2A	LINC00886	-0.339048	3.70295e-15
CFLAR	LINC00886	-0.353064	2.17827e-16
CTSD	LINC00886	-0.377364	1.13427e-18
CX3CL1	LINC00886	-0.354135	1.74399e-16
DAPK2	LINC00886	-0.437503	3.26601e-25
DNAJB9	LINC00886	0.347976	6.19326e-16
DRAM1	LINC00886	-0.511272	3.02011e-35
EDEM1	LINC00886	-0.452542	4.59028e-27
FAS	LINC00886	-0.448781	1.36072e-26
FKBP1A	LINC00886	0.375357	1.78102e-18
FOXO1	LINC00886	0.508948	6.83722e-35
HDAC1	LINC00886	0.444609	4.47081e-26
HGS	LINC00886	-0.346418	8.49753e-16
HIF1A	LINC00886	-0.383704	2.66957e-19
HSPA5	LINC00886	0.512781	1.77127e-35
ITGA3	LINC00886	-0.663644	6.4341e-66
ITGB4	LINC00886	-0.42011	3.49703e-23
ITPR1	LINC00886	0.70765	1.65227e-78
MAP1LC3A	LINC00886	0.509652	5.34204e-35
MAPK8	LINC00886	0.592056	1.81506e-49
MAPK8IP1	LINC00886	0.414162	1.62619e-22
NAMPT	LINC00886	-0.417991	6.06704e-23
NPC1	LINC00886	-0.509978	4.76393e-35
P4HB	LINC00886	0.472145	1.27407e-29
PEA15	LINC00886	-0.455594	1.8822e-27
PEX3	LINC00886	0.428329	3.97359e-24
PIK3R4	LINC00886	0.34992	4.16396e-16
PRKCQ	LINC00886	0.612024	1.2353e-53
RAB1A	LINC00886	0.409978	4.70683e-22
RELA	LINC00886	-0.434939	6.6169e-25
SAR1A	LINC00886	0.379098	7.65989e-19
SERPINA1	LINC00886	-0.6402	4.78081e-60
SIRT2	LINC00886	0.458494	7.99805e-28
SPHK1	LINC00886	-0.518691	2.13304e-36
TP53INP2	LINC00886	0.56955	4.17237e-45
TSC2	LINC00886	0.342971	1.69977e-15
TUSC1	LINC00886	0.324097	6.51544e-14
VEGFA	LINC00886	0.550242	1.26815e-41
ZFYVE1	LINC00886	0.300749	4.22053e-12
ATG10	AL354920.1	0.355165	1.40713e-16
ATG4A	AL354920.1	0.334851	8.41462e-15
ATG4C	AL354920.1	0.428403	3.89614e-24
ATG4D	AL354920.1	0.308819	1.04054e-12
ATIC	AL354920.1	-0.319768	1.45183e-13
BAG3	AL354920.1	-0.379318	7.28603e-19
BCL2	AL354920.1	0.478217	1.90149e-30
BCL2L1	AL354920.1	-0.438405	2.54404e-25
BID	AL354920.1	-0.364531	1.92669e-17
BNIP1	AL354920.1	0.471313	1.64844e-29
CALCOCO2	AL354920.1	0.43177	1.57073e-24
CANX	AL354920.1	0.435794	5.2324e-25
CAPN2	AL354920.1	-0.342985	1.69495e-15
CFLAR	AL354920.1	-0.339929	3.11166e-15
CX3CL1	AL354920.1	-0.344852	1.1655e-15
DRAM1	AL354920.1	-0.462745	2.24794e-28
EDEM1	AL354920.1	-0.426537	6.4171e-24
FAS	AL354920.1	-0.46787	4.75241e-29
FKBP1A	AL354920.1	0.486418	1.3703e-31
GAA	AL354920.1	0.337049	5.4831e-15
HDAC1	AL354920.1	0.305887	1.73932e-12
HIF1A	AL354920.1	-0.410528	4.09646e-22
HSPA5	AL354920.1	0.43435	7.77459e-25
ITGA3	AL354920.1	-0.518468	2.3125e-36
ITGB4	AL354920.1	-0.412547	2.45559e-22
ITPR1	AL354920.1	0.45473	2.4246e-27
MAP1LC3A	AL354920.1	0.513253	1.49805e-35
MAPK8IP1	AL354920.1	0.407138	9.60161e-22
MLST8	AL354920.1	0.326729	3.97709e-14
NAMPT	AL354920.1	-0.392073	3.76651e-20
NPC1	AL354920.1	-0.418787	4.93564e-23
P4HB	AL354920.1	0.498171	2.78605e-33
PEA15	AL354920.1	-0.301992	3.4116e-12
PRKCQ	AL354920.1	0.542942	2.30006e-40
RAB1A	AL354920.1	0.392971	3.0426e-20
RELA	AL354920.1	-0.37138	4.31631e-18
SERPINA1	AL354920.1	-0.434972	6.55791e-25
SIRT2	AL354920.1	0.376058	1.52191e-18
SPHK1	AL354920.1	-0.340833	2.60173e-15
TP53INP2	AL354920.1	0.395133	1.81461e-20
TUSC1	AL354920.1	0.312348	5.56404e-13
VEGFA	AL354920.1	0.37678	1.29379e-18
ARSB	AP002840.2	-0.341286	2.378e-15
ATG16L2	AP002840.2	0.341666	2.20498e-15
ATG4B	AP002840.2	0.452576	4.5454e-27
BECN1	AP002840.2	-0.335226	7.82397e-15
CAPN10	AP002840.2	0.374673	2.0761e-18
CHMP4B	AP002840.2	0.308132	1.17419e-12
CLN3	AP002840.2	0.306889	1.46031e-12
EDEM1	AP002840.2	-0.333544	1.08374e-14
EIF4G1	AP002840.2	-0.303197	2.77279e-12
HIF1A	AP002840.2	-0.346218	8.84746e-16
ITGB1	AP002840.2	-0.37262	3.28008e-18
KIF5B	AP002840.2	-0.356826	9.93683e-17
MAP2K7	AP002840.2	0.343358	1.57308e-15
MLST8	AP002840.2	0.35543	1.3313e-16
NAMPT	AP002840.2	-0.388868	8.02625e-20
NPC1	AP002840.2	-0.306275	1.62544e-12
PELP1	AP002840.2	0.419902	3.69225e-23
PEX14	AP002840.2	0.375382	1.77135e-18
RB1	AP002840.2	-0.309209	9.71442e-13
STK11	AP002840.2	0.356176	1.13891e-16
VAMP7	AP002840.2	-0.365601	1.52866e-17
WDR45	AP002840.2	0.415107	1.27645e-22
WIPI1	AP002840.2	-0.337161	5.3637e-15
ATG10	LINC02198	0.447163	2.16225e-26
ATG4C	LINC02198	0.373115	2.93797e-18
FOXO1	LINC02198	0.341322	2.36085e-15
HDAC1	LINC02198	0.326077	4.49638e-14
HSPA5	LINC02198	0.320111	1.36311e-13
ITPR1	LINC02198	0.308022	1.19726e-12
MAPK8	LINC02198	0.374478	2.16827e-18
NRG1	LINC02198	0.466559	7.09064e-29
RAB1A	LINC02198	0.343079	1.66341e-15
RAB5A	LINC02198	0.314234	3.96858e-13
RAF1	LINC02198	0.353827	1.85925e-16
SAR1A	LINC02198	0.338126	4.43953e-15
VEGFA	LINC02198	0.362209	3.17328e-17
ATF6	AL353622.1	-0.359791	5.3133e-17
ATG10	AL353622.1	0.322369	8.98405e-14
ATG12	AL353622.1	0.347239	7.19448e-16
ATG16L2	AL353622.1	0.629012	2.01721e-57
ATG4B	AL353622.1	0.603078	9.8884e-52
ATG4D	AL353622.1	0.339806	3.18818e-15
CAPN10	AL353622.1	0.589857	5.015e-49
CHMP2B	AL353622.1	-0.343196	1.62489e-15
EDEM1	AL353622.1	-0.317296	2.28106e-13
EIF4G1	AL353622.1	-0.331296	1.67015e-14
HDAC1	AL353622.1	0.368211	8.66368e-18
HDAC6	AL353622.1	0.321764	1.00491e-13
HSPA8	AL353622.1	-0.31071	7.44804e-13
IKBKB	AL353622.1	0.391901	3.9236e-20
ITGB1	AL353622.1	-0.308662	1.06976e-12
KIF5B	AL353622.1	-0.343256	1.60547e-15
LAMP2	AL353622.1	-0.320967	1.16436e-13
MAP2K7	AL353622.1	0.339152	3.62727e-15
MAPK1	AL353622.1	-0.353074	2.17367e-16
MBTPS2	AL353622.1	-0.355715	1.25427e-16
NCKAP1	AL353622.1	-0.330771	1.84666e-14
PELP1	AL353622.1	0.327793	3.25389e-14
RAB24	AL353622.1	0.531398	1.9516e-38
SIRT2	AL353622.1	0.371154	4.53801e-18
ST13	AL353622.1	-0.348245	5.86379e-16
STK11	AL353622.1	0.489233	5.46539e-32
TSC1	AL353622.1	0.308238	1.15269e-12
ULK3	AL353622.1	0.643212	8.99385e-61
VEGFA	AL353622.1	0.38	6.2391e-19
ARNT	AC005332.3	-0.316488	2.64149e-13
ATF6	AC005332.3	-0.498094	2.8597e-33
ATG10	AC005332.3	0.328081	3.08115e-14
ATG16L2	AC005332.3	0.581618	2.10857e-47
ATG4B	AC005332.3	0.612682	8.89922e-54
BECN1	AC005332.3	-0.561351	1.34032e-43
BIRC6	AC005332.3	-0.30096	4.07097e-12
CAPN1	AC005332.3	-0.302935	2.90074e-12
CAPN10	AC005332.3	0.613039	7.4447e-54
CAPN2	AC005332.3	-0.435809	5.21012e-25
CAPNS1	AC005332.3	0.501308	9.60011e-34
CD46	AC005332.3	-0.318579	1.80506e-13
CHMP2B	AC005332.3	-0.515404	6.95799e-36
DNAJB9	AC005332.3	-0.349405	4.62715e-16
EDEM1	AC005332.3	-0.322033	9.56133e-14
EIF2AK2	AC005332.3	-0.300293	4.56248e-12
EIF2AK3	AC005332.3	-0.38136	4.57394e-19
EIF2S1	AC005332.3	-0.425067	9.48897e-24
EIF4G1	AC005332.3	-0.479659	1.20362e-30
FKBP1B	AC005332.3	0.441459	1.0856e-25
GNAI3	AC005332.3	-0.39068	5.23804e-20
HDAC1	AC005332.3	0.376652	1.33177e-18
HIF1A	AC005332.3	-0.350488	3.70611e-16
HSPA8	AC005332.3	-0.409791	4.93497e-22
ITGB1	AC005332.3	-0.447025	2.24966e-26
KIF5B	AC005332.3	-0.438074	2.78828e-25
LAMP1	AC005332.3	-0.31893	1.69287e-13
LAMP2	AC005332.3	-0.387312	1.1556e-19
MAP2K7	AC005332.3	0.458405	8.21114e-28
MAPK1	AC005332.3	-0.40026	5.24802e-21
MAPK9	AC005332.3	-0.35956	5.58067e-17
MBTPS2	AC005332.3	-0.444731	4.31892e-26
MTOR	AC005332.3	-0.421014	2.76128e-23
NAF1	AC005332.3	-0.351791	2.83411e-16
NAMPT	AC005332.3	-0.362782	2.80679e-17
NBR1	AC005332.3	-0.368588	7.9772e-18
NCKAP1	AC005332.3	-0.504582	3.12002e-34
NFKB1	AC005332.3	-0.440913	1.26497e-25
NPC1	AC005332.3	-0.325797	4.73958e-14
PARP1	AC005332.3	-0.349845	4.22831e-16
PELP1	AC005332.3	0.601054	2.61515e-51
PEX14	AC005332.3	0.454973	2.25793e-27
PINK1	AC005332.3	-0.539324	9.42567e-40
RAB24	AC005332.3	0.387703	1.05458e-19
RAB7A	AC005332.3	-0.376801	1.2877e-18
RAC1	AC005332.3	0.332458	1.33629e-14
RB1	AC005332.3	-0.345835	9.55977e-16
SQSTM1	AC005332.3	-0.424546	1.08942e-23
ST13	AC005332.3	-0.329656	2.28465e-14
STK11	AC005332.3	0.531985	1.56364e-38
ULK3	AC005332.3	0.531707	1.73664e-38
USP10	AC005332.3	-0.373287	2.82781e-18
UVRAG	AC005332.3	-0.329122	2.52882e-14
VAMP7	AC005332.3	-0.498039	2.91287e-33
WDR45	AC005332.3	0.407043	9.83416e-22
WIPI1	AC005332.3	-0.340704	2.66912e-15
ZFYVE1	AC005332.3	-0.37505	1.90782e-18
ATG10	AC012640.2	0.314118	4.05193e-13
ATG4A	AC012640.2	0.302284	3.24453e-12
ATG4C	AC012640.2	0.327775	3.26491e-14
ATG4D	AC012640.2	0.398654	7.76009e-21
ATIC	AC012640.2	-0.304423	2.24315e-12
BCL2	AC012640.2	0.423785	1.33238e-23
BID	AC012640.2	-0.311767	6.17149e-13
BNIP1	AC012640.2	0.600862	2.86655e-51
CANX	AC012640.2	0.33843	4.18176e-15
CAPN2	AC012640.2	-0.302608	3.0689e-12
CFLAR	AC012640.2	-0.349921	4.16305e-16
CLN3	AC012640.2	0.417857	6.2826e-23
DAPK2	AC012640.2	-0.33371	1.04957e-14
DRAM1	AC012640.2	-0.355434	1.33014e-16
EDEM1	AC012640.2	-0.438163	2.7208e-25
FAS	AC012640.2	-0.41262	2.40995e-22
FKBP1A	AC012640.2	0.454643	2.48733e-27
GAA	AC012640.2	0.433221	1.05846e-24
GABARAPL2	AC012640.2	0.313215	4.76525e-13
GAPDH	AC012640.2	0.315677	3.05935e-13
HIF1A	AC012640.2	-0.352016	2.7055e-16
HSPA5	AC012640.2	0.346557	8.26037e-16
HSPB8	AC012640.2	0.34881	5.225e-16
ITGA3	AC012640.2	-0.45917	6.54395e-28
ITGB1	AC012640.2	-0.3373	5.21981e-15
ITPR1	AC012640.2	0.41822	5.71774e-23
MAP1LC3A	AC012640.2	0.436951	3.80406e-25
MAPK8IP1	AC012640.2	0.464958	1.15274e-28
MLST8	AC012640.2	0.443266	6.53408e-26
NCKAP1	AC012640.2	-0.303493	2.63433e-12
NPC1	AC012640.2	-0.463654	1.70972e-28
NRG1	AC012640.2	0.308609	1.07968e-12
P4HB	AC012640.2	0.554528	2.23698e-42
PEA15	AC012640.2	-0.363349	2.48536e-17
PRKCQ	AC012640.2	0.469578	2.81436e-29
RAB1A	AC012640.2	0.35325	2.09599e-16
SERPINA1	AC012640.2	-0.344565	1.23477e-15
SIRT2	AC012640.2	0.373199	2.88412e-18
TP53INP2	AC012640.2	0.394011	2.37406e-20
TSC2	AC012640.2	0.323854	6.81688e-14
TUSC1	AC012640.2	0.312251	5.66119e-13
VEGFA	AC012640.2	0.314299	3.92267e-13
WDR45	AC012640.2	0.310339	7.95402e-13
WIPI2	AC012640.2	0.534319	6.4474e-39
ATF6	AC018816.1	-0.317457	2.21522e-13
ATG2B	AC018816.1	-0.375779	1.62052e-18
ATG4A	AC018816.1	-0.356167	1.141e-16
ATG4C	AC018816.1	-0.311211	6.81389e-13
ATIC	AC018816.1	0.389876	6.33279e-20
BAG1	AC018816.1	0.303439	2.65941e-12
BCL2	AC018816.1	-0.385524	1.7523e-19
BECN1	AC018816.1	-0.393322	2.79834e-20
BID	AC018816.1	0.433237	1.05388e-24
BIRC6	AC018816.1	-0.385532	1.74881e-19
BNIP3L	AC018816.1	-0.335184	7.88701e-15
CALCOCO2	AC018816.1	-0.404905	1.67409e-21
CANX	AC018816.1	-0.395488	1.6666e-20
CAPN10	AC018816.1	0.313931	4.19097e-13
CAPNS1	AC018816.1	0.404339	1.92582e-21
CHMP4B	AC018816.1	0.332003	1.45823e-14
CLN3	AC018816.1	0.359034	6.23857e-17
CTSD	AC018816.1	0.350463	3.72523e-16
EIF2AK2	AC018816.1	-0.313178	4.79682e-13
EIF2AK3	AC018816.1	-0.352432	2.48272e-16
EIF2S1	AC018816.1	-0.358471	7.02754e-17
GOPC	AC018816.1	-0.397848	9.43298e-21
ITGB1	AC018816.1	-0.302479	3.13758e-12
ITPR1	AC018816.1	-0.34078	2.62905e-15
KLHL24	AC018816.1	-0.377835	1.01974e-18
MAPK8	AC018816.1	-0.349733	4.32665e-16
MAPK9	AC018816.1	-0.384889	2.03021e-19
MLST8	AC018816.1	0.332582	1.30471e-14
MTOR	AC018816.1	-0.416649	8.58367e-23
NBR1	AC018816.1	-0.385005	1.97618e-19
NCKAP1	AC018816.1	-0.319932	1.40871e-13
PARP1	AC018816.1	-0.338729	3.94275e-15
PELP1	AC018816.1	0.529401	4.13491e-38
PIK3C3	AC018816.1	-0.30612	1.67009e-12
PIK3R4	AC018816.1	-0.36494	1.76391e-17
PINK1	AC018816.1	-0.365878	1.43958e-17
RAB1A	AC018816.1	-0.353193	2.1208e-16
RAB5A	AC018816.1	-0.304636	2.16179e-12
RAC1	AC018816.1	0.417265	7.32264e-23
RAF1	AC018816.1	-0.333613	1.06937e-14
RB1	AC018816.1	-0.420118	3.49013e-23
RB1CC1	AC018816.1	-0.34363	1.48958e-15
RPS6KB1	AC018816.1	-0.331912	1.48407e-14
RPTOR	AC018816.1	-0.339201	3.59267e-15
SERPINA1	AC018816.1	0.399711	6.00112e-21
SH3GLB1	AC018816.1	-0.358828	6.51633e-17
SIRT1	AC018816.1	-0.311375	6.61805e-13
SPHK1	AC018816.1	0.384106	2.43325e-19
TP53INP2	AC018816.1	-0.308927	1.02092e-12
ULK2	AC018816.1	-0.308181	1.16413e-12
USP10	AC018816.1	-0.328377	2.91318e-14
UVRAG	AC018816.1	-0.40023	5.28702e-21
VAMP7	AC018816.1	-0.389317	7.22266e-20
WDFY3	AC018816.1	-0.381104	4.84974e-19
WDR45	AC018816.1	0.398692	7.68812e-21
WIPI1	AC018816.1	-0.387258	1.17019e-19
ZFYVE1	AC018816.1	-0.346144	8.98166e-16
AMBRA1	AC104113.1	-0.338274	4.3116e-15
ARNT	AC104113.1	-0.300984	4.05416e-12
ATF6	AC104113.1	-0.438816	2.26973e-25
ATG10	AC104113.1	0.338409	4.19927e-15
ATG4B	AC104113.1	0.563413	5.65161e-44
ATG4D	AC104113.1	0.458265	8.5612e-28
BAG3	AC104113.1	-0.376666	1.32746e-18
BECN1	AC104113.1	-0.529236	4.39843e-38
BIRC6	AC104113.1	-0.347146	7.33205e-16
BNIP1	AC104113.1	0.529832	3.51753e-38
CAPN1	AC104113.1	-0.312285	5.6269e-13
CAPN10	AC104113.1	0.421676	2.32154e-23
CAPN2	AC104113.1	-0.478536	1.71908e-30
CAPNS1	AC104113.1	0.431112	1.87747e-24
CD46	AC104113.1	-0.370491	5.25233e-18
CFLAR	AC104113.1	-0.400396	5.07668e-21
CHMP2B	AC104113.1	-0.339109	3.65866e-15
CHMP4B	AC104113.1	0.336742	5.82169e-15
CLN3	AC104113.1	0.395974	1.48283e-20
DRAM1	AC104113.1	-0.332796	1.25191e-14
EDEM1	AC104113.1	-0.545179	9.53548e-41
EGFR	AC104113.1	-0.328195	3.01501e-14
EIF2AK2	AC104113.1	-0.352738	2.33026e-16
EIF4G1	AC104113.1	-0.46426	1.42402e-28
FAS	AC104113.1	-0.427544	4.90374e-24
FKBP1A	AC104113.1	0.389804	6.44069e-20
FKBP1B	AC104113.1	0.30264	3.05157e-12
GAPDH	AC104113.1	0.331909	1.48489e-14
HDAC1	AC104113.1	0.333022	1.19853e-14
HGS	AC104113.1	-0.307546	1.30145e-12
HIF1A	AC104113.1	-0.496966	4.18336e-33
HSPA8	AC104113.1	-0.364802	1.81718e-17
ITGA3	AC104113.1	-0.411944	2.86227e-22
ITGB1	AC104113.1	-0.544133	1.44092e-40
KIF5B	AC104113.1	-0.46519	1.07462e-28
LAMP2	AC104113.1	-0.39405	2.35172e-20
MAP1LC3A	AC104113.1	0.465912	8.63253e-29
MAPK1	AC104113.1	-0.487595	9.34041e-32
MAPK3	AC104113.1	0.328708	2.73599e-14
MBTPS2	AC104113.1	-0.443115	6.818e-26
MLST8	AC104113.1	0.404352	1.91969e-21
MTOR	AC104113.1	-0.365721	1.48935e-17
NAF1	AC104113.1	-0.442178	8.8728e-26
NAMPT	AC104113.1	-0.459464	5.99648e-28
NBR1	AC104113.1	-0.303199	2.77153e-12
NCKAP1	AC104113.1	-0.49966	1.68228e-33
NFKB1	AC104113.1	-0.43112	1.87319e-24
NPC1	AC104113.1	-0.448381	1.52628e-26
P4HB	AC104113.1	0.39663	1.26617e-20
PELP1	AC104113.1	0.476888	2.893e-30
PEX14	AC104113.1	0.384205	2.37833e-19
RAB24	AC104113.1	0.426337	6.76832e-24
RB1CC1	AC104113.1	-0.363314	2.50392e-17
SH3GLB1	AC104113.1	-0.353938	1.81705e-16
SIRT1	AC104113.1	-0.376808	1.28574e-18
SIRT2	AC104113.1	0.378035	9.7474e-19
STK11	AC104113.1	0.497851	3.10356e-33
TBK1	AC104113.1	-0.373447	2.72921e-18
TUSC1	AC104113.1	0.420681	3.01281e-23
VAMP3	AC104113.1	-0.315848	2.96597e-13
VAMP7	AC104113.1	-0.320269	1.32411e-13
WDFY3	AC104113.1	-0.312119	5.79626e-13
WDR45	AC104113.1	0.322382	8.96258e-14
ARSB	LINC02001	-0.343142	1.64249e-15
ATF6	LINC02001	-0.466928	6.33515e-29
ATG10	LINC02001	0.563236	6.08907e-44
ATG16L1	LINC02001	-0.327765	3.27062e-14
ATG16L2	LINC02001	0.486889	1.17571e-31
ATG2A	LINC02001	-0.371948	3.80674e-18
ATG4B	LINC02001	0.586986	1.8676e-48
ATG4D	LINC02001	0.553403	3.53561e-42
ATG7	LINC02001	-0.361612	3.60561e-17
ATIC	LINC02001	-0.409212	5.70886e-22
BAG3	LINC02001	-0.479154	1.4128e-30
BCL2	LINC02001	0.353458	2.00735e-16
BCL2L1	LINC02001	-0.399987	5.60946e-21
BECN1	LINC02001	-0.43901	2.1505e-25
BNIP1	LINC02001	0.606421	1.95422e-52
BNIP3	LINC02001	0.373271	2.83818e-18
CAPN1	LINC02001	-0.437606	3.17458e-25
CAPN10	LINC02001	0.441087	1.20482e-25
CAPN2	LINC02001	-0.57327	8.36772e-46
CD46	LINC02001	-0.352994	2.20999e-16
CFLAR	LINC02001	-0.377149	1.1907e-18
CLN3	LINC02001	0.330377	1.99122e-14
DRAM1	LINC02001	-0.451684	5.88852e-27
EDEM1	LINC02001	-0.647124	9.98492e-62
EGFR	LINC02001	-0.362751	2.82539e-17
EIF2AK2	LINC02001	-0.379533	6.93882e-19
EIF4G1	LINC02001	-0.53199	1.56033e-38
FAS	LINC02001	-0.520015	1.31982e-36
FKBP1A	LINC02001	0.415802	1.06774e-22
GABARAPL2	LINC02001	0.353608	1.94577e-16
GAPDH	LINC02001	0.305114	1.98967e-12
GNAI3	LINC02001	-0.321859	9.87489e-14
HDAC1	LINC02001	0.503276	4.89187e-34
HGS	LINC02001	-0.328857	2.65926e-14
HIF1A	LINC02001	-0.539425	9.06244e-40
HSPA8	LINC02001	-0.379005	7.82432e-19
ITGA3	LINC02001	-0.592837	1.26322e-49
ITGB1	LINC02001	-0.554632	2.14412e-42
ITGB4	LINC02001	-0.326722	3.98265e-14
ITPR1	LINC02001	0.358991	6.29556e-17
KIF5B	LINC02001	-0.485091	2.10764e-31
LAMP2	LINC02001	-0.38025	5.89448e-19
MAP1LC3A	LINC02001	0.615913	1.75851e-54
MAPK1	LINC02001	-0.463663	1.7051e-28
MAPK3	LINC02001	0.326053	4.51681e-14
MAPK8	LINC02001	0.325647	4.87453e-14
MBTPS2	LINC02001	-0.471332	1.63859e-29
MLST8	LINC02001	0.409548	5.24591e-22
MTOR	LINC02001	-0.380119	6.07296e-19
NAF1	LINC02001	-0.401304	4.06572e-21
NAMPT	LINC02001	-0.531636	1.78364e-38
NCKAP1	LINC02001	-0.489962	4.30052e-32
NFKB1	LINC02001	-0.398211	8.63864e-21
NPC1	LINC02001	-0.562206	9.37684e-44
P4HB	LINC02001	0.39973	5.97268e-21
PEA15	LINC02001	-0.317643	2.14128e-13
PELP1	LINC02001	0.361921	3.37492e-17
PEX14	LINC02001	0.33957	3.34065e-15
PRKCQ	LINC02001	0.386558	1.3778e-19
RAB24	LINC02001	0.508306	8.55884e-35
RAB33B	LINC02001	-0.312721	5.20548e-13
SERPINA1	LINC02001	-0.421398	2.49722e-23
SH3GLB1	LINC02001	-0.328822	2.67724e-14
SIRT1	LINC02001	-0.310909	7.18992e-13
SIRT2	LINC02001	0.555737	1.36456e-42
SPHK1	LINC02001	-0.334404	9.17552e-15
STK11	LINC02001	0.46391	1.58285e-28
TBK1	LINC02001	-0.312832	5.10294e-13
TP53INP2	LINC02001	0.345077	1.1138e-15
TUSC1	LINC02001	0.510833	3.52619e-35
ULK3	LINC02001	0.417723	6.50386e-23
VAMP3	LINC02001	-0.326953	3.81294e-14
VEGFA	LINC02001	0.491495	2.59441e-32
WDR45	LINC02001	0.39801	9.07179e-21
ATG10	AC109361.2	0.382639	3.4114e-19
ATG12	AC109361.2	0.350029	4.07194e-16
ATG16L2	AC109361.2	0.619263	3.20982e-55
ATG2B	AC109361.2	0.479639	1.2112e-30
ATG4B	AC109361.2	0.425432	8.61201e-24
ATIC	AC109361.2	-0.379383	7.17938e-19
BCL2L1	AC109361.2	-0.301608	3.64363e-12
CAPN10	AC109361.2	0.321197	1.11595e-13
CTSD	AC109361.2	-0.339743	3.22825e-15
FOXO1	AC109361.2	0.411931	2.87174e-22
GOPC	AC109361.2	0.304045	2.39497e-12
HDAC1	AC109361.2	0.421107	2.69462e-23
HDAC6	AC109361.2	0.41105	3.58967e-22
IKBKB	AC109361.2	0.426212	6.99889e-24
ITGA3	AC109361.2	-0.324818	5.69364e-14
ITPR1	AC109361.2	0.334393	9.19637e-15
KLHL24	AC109361.2	0.332112	1.42802e-14
MAPK8	AC109361.2	0.505765	2.07193e-34
RAB24	AC109361.2	0.328491	2.85069e-14
RAF1	AC109361.2	0.369156	7.043e-18
RPS6KB1	AC109361.2	0.46345	1.81799e-28
SERPINA1	AC109361.2	-0.308871	1.0311e-12
SPHK1	AC109361.2	-0.338349	4.24853e-15
TSC1	AC109361.2	0.554814	1.99059e-42
ULK3	AC109361.2	0.548024	3.08262e-41
VEGFA	AC109361.2	0.568841	5.65397e-45
ATG2B	CKMT2-AS1	0.346787	7.88549e-16
GOPC	CKMT2-AS1	0.328147	3.04295e-14
HDAC6	CKMT2-AS1	0.414538	1.47697e-22
HSP90AB1	CKMT2-AS1	0.301219	3.89436e-12
IKBKB	CKMT2-AS1	0.368535	8.06957e-18
MAPK8	CKMT2-AS1	0.318046	1.98953e-13
PEX3	CKMT2-AS1	0.312377	5.53564e-13
PIK3C3	CKMT2-AS1	0.358351	7.20658e-17
PRKCQ	CKMT2-AS1	0.301737	3.56393e-12
RPS6KB1	CKMT2-AS1	0.346694	8.03494e-16
TSC1	CKMT2-AS1	0.360824	4.26601e-17
TSC2	CKMT2-AS1	0.32795	3.15822e-14
VEGFA	CKMT2-AS1	0.349902	4.17959e-16
ATF6	AC093726.1	-0.316368	2.69949e-13
ATG10	AC093726.1	0.34348	1.535e-15
ATG16L2	AC093726.1	0.380682	5.34125e-19
ATG4B	AC093726.1	0.406429	1.14612e-21
BAG3	AC093726.1	-0.315106	3.3914e-13
CAPN10	AC093726.1	0.322939	8.08324e-14
CAPN2	AC093726.1	-0.384958	1.99802e-19
EDEM1	AC093726.1	-0.35164	2.92381e-16
EIF4G1	AC093726.1	-0.325329	5.17399e-14
FAS	AC093726.1	-0.300076	4.73406e-12
HDAC1	AC093726.1	0.390288	5.74622e-20
ITGA3	AC093726.1	-0.325296	5.20651e-14
ITGB1	AC093726.1	-0.37955	6.91185e-19
KIF5B	AC093726.1	-0.354808	1.51587e-16
MAPK1	AC093726.1	-0.30215	3.3202e-12
NPC1	AC093726.1	-0.368248	8.59364e-18
PEX14	AC093726.1	0.320577	1.25112e-13
RAB24	AC093726.1	0.332421	1.34575e-14
STK11	AC093726.1	0.366556	1.24273e-17
TUSC1	AC093726.1	0.398663	7.74167e-21
ULK3	AC093726.1	0.32409	6.52406e-14
WIPI2	AC093726.1	0.309449	9.31167e-13
APOL1	AC007541.1	-0.301996	3.40878e-12
ATG2B	AC007541.1	0.364567	1.91194e-17
ATG4C	AC007541.1	0.351438	3.0484e-16
ATG7	AC007541.1	-0.304784	2.10689e-12
ATIC	AC007541.1	-0.358356	7.1992e-17
BAG3	AC007541.1	-0.393128	2.93097e-20
BCL2	AC007541.1	0.554763	2.0326e-42
BCL2L1	AC007541.1	-0.42904	3.28294e-24
BID	AC007541.1	-0.403903	2.14544e-21
BNIP1	AC007541.1	0.334877	8.37166e-15
CALCOCO2	AC007541.1	0.471755	1.43748e-29
CANX	AC007541.1	0.451026	7.12506e-27
CAPN2	AC007541.1	-0.300413	4.46987e-12
CFLAR	AC007541.1	-0.317846	2.06369e-13
CTSD	AC007541.1	-0.333116	1.17709e-14
CX3CL1	AC007541.1	-0.333673	1.05709e-14
DRAM1	AC007541.1	-0.409722	5.02041e-22
EDEM1	AC007541.1	-0.365863	1.44445e-17
FAS	AC007541.1	-0.443094	6.85891e-26
GAA	AC007541.1	0.344064	1.3654e-15
GABARAPL2	AC007541.1	0.349236	4.79017e-16
HDAC1	AC007541.1	0.356032	1.1737e-16
HSPA5	AC007541.1	0.308054	1.19053e-12
ITGA3	AC007541.1	-0.47684	2.93664e-30
ITGB4	AC007541.1	-0.393621	2.60572e-20
ITPR1	AC007541.1	0.474561	6.00375e-30
MAP1LC3A	AC007541.1	0.394363	2.18257e-20
MAPK8	AC007541.1	0.41534	1.20234e-22
MAPK8IP1	AC007541.1	0.359066	6.19597e-17
NAMPT	AC007541.1	-0.359357	5.82617e-17
NLRC4	AC007541.1	-0.309782	8.77867e-13
NPC1	AC007541.1	-0.328195	3.0151e-14
P4HB	AC007541.1	0.327454	3.46895e-14
PEA15	AC007541.1	-0.315619	3.0914e-13
PINK1	AC007541.1	0.317104	2.36206e-13
PRKAB1	AC007541.1	0.30583	1.75654e-12
PRKCQ	AC007541.1	0.594	7.34634e-50
RAB1A	AC007541.1	0.303682	2.54977e-12
RAB24	AC007541.1	0.313296	4.69625e-13
RPTOR	AC007541.1	0.311078	6.97636e-13
SERPINA1	AC007541.1	-0.387716	1.05133e-19
SPHK1	AC007541.1	-0.327929	3.17128e-14
TM9SF1	AC007541.1	0.327368	3.5255e-14
TP53INP2	AC007541.1	0.355273	1.37568e-16
TSC1	AC007541.1	0.304371	2.26351e-12
TSC2	AC007541.1	0.434216	8.06585e-25
TUSC1	AC007541.1	0.528895	4.9981e-38
VEGFA	AC007541.1	0.491007	3.04792e-32
WIPI2	AC007541.1	0.34477	1.18479e-15
ZFYVE1	AC007541.1	0.340666	2.68903e-15
ATG16L2	VPS9D1-AS1	0.444768	4.27306e-26
ATG4B	VPS9D1-AS1	0.417346	7.17077e-23
CAPN10	VPS9D1-AS1	0.447494	1.9673e-26
CHMP2B	VPS9D1-AS1	-0.35359	1.95331e-16
HDAC6	VPS9D1-AS1	0.394536	2.09403e-20
IKBKB	VPS9D1-AS1	0.373113	2.93947e-18
MAP2K7	VPS9D1-AS1	0.342932	1.71288e-15
PELP1	VPS9D1-AS1	0.360017	5.0649e-17
PEX14	VPS9D1-AS1	0.336633	5.94692e-15
PINK1	VPS9D1-AS1	-0.306028	1.69716e-12
RAB24	VPS9D1-AS1	0.315528	3.14303e-13
STK11	VPS9D1-AS1	0.376856	1.27189e-18
ULK3	VPS9D1-AS1	0.425902	7.60004e-24
VAMP7	VPS9D1-AS1	-0.317183	2.32843e-13
ATG10	AC007066.2	0.439299	1.98433e-25
ATG12	AC007066.2	0.304038	2.3979e-12
ATG16L2	AC007066.2	0.514571	9.36968e-36
ATG2B	AC007066.2	0.421391	2.50152e-23
ATG4B	AC007066.2	0.503669	4.27384e-34
ATG4C	AC007066.2	0.362427	3.02898e-17
ATG4D	AC007066.2	0.368969	7.33833e-18
ATG7	AC007066.2	-0.345804	9.6193e-16
ATIC	AC007066.2	-0.436604	4.18596e-25
BAG3	AC007066.2	-0.468587	3.81622e-29
BCL2	AC007066.2	0.471059	1.78315e-29
BCL2L1	AC007066.2	-0.442418	8.2958e-26
BID	AC007066.2	-0.309724	8.86898e-13
BNIP3	AC007066.2	0.330813	1.83197e-14
CALCOCO2	AC007066.2	0.354886	1.49154e-16
CANX	AC007066.2	0.361479	3.7095e-17
CAPN1	AC007066.2	-0.381567	4.36251e-19
CAPN10	AC007066.2	0.354802	1.51767e-16
CAPN2	AC007066.2	-0.426469	6.5343e-24
CTSD	AC007066.2	-0.415259	1.22766e-22
DRAM1	AC007066.2	-0.313151	4.81959e-13
EDEM1	AC007066.2	-0.385295	1.84764e-19
FAS	AC007066.2	-0.402083	3.35854e-21
FOXO1	AC007066.2	0.332038	1.44847e-14
GOPC	AC007066.2	0.401427	3.94551e-21
HDAC1	AC007066.2	0.41764	6.645e-23
HDAC6	AC007066.2	0.487629	9.23509e-32
HIF1A	AC007066.2	-0.323235	7.64921e-14
HSPA5	AC007066.2	0.30521	1.95683e-12
IKBKB	AC007066.2	0.506918	1.3885e-34
ITGA3	AC007066.2	-0.51483	8.5421e-36
ITPR1	AC007066.2	0.455329	2.03446e-27
MAP1LC3A	AC007066.2	0.354373	1.65961e-16
MAPK8	AC007066.2	0.501197	9.97031e-34
MAPK8IP1	AC007066.2	0.309919	8.56918e-13
NAMPT	AC007066.2	-0.450569	8.13014e-27
NPC1	AC007066.2	-0.456012	1.66425e-27
PRKCQ	AC007066.2	0.446614	2.52893e-26
RAB1A	AC007066.2	0.331671	1.55427e-14
RAB24	AC007066.2	0.401727	3.66598e-21
RAF1	AC007066.2	0.346397	8.53337e-16
RPS6KB1	AC007066.2	0.419771	3.82081e-23
SERPINA1	AC007066.2	-0.407912	7.91225e-22
SPHK1	AC007066.2	-0.426038	7.33056e-24
SQSTM1	AC007066.2	-0.311232	6.78823e-13
STK11	AC007066.2	0.342207	1.97956e-15
TP53INP2	AC007066.2	0.331078	1.74139e-14
TSC1	AC007066.2	0.50958	5.47823e-35
TSC2	AC007066.2	0.308371	1.12604e-12
TUSC1	AC007066.2	0.417128	7.58535e-23
ULK1	AC007066.2	0.344842	1.1679e-15
ULK3	AC007066.2	0.393213	2.87169e-20
VEGFA	AC007066.2	0.648296	5.13587e-62
CAPN2	AC025419.1	0.308896	1.02646e-12
CD46	AC025419.1	0.366022	1.39536e-17
TP53INP2	AC025419.1	-0.303782	2.50641e-12
AMBRA1	KMT2E-AS1	-0.416215	9.59939e-23
ARNT	KMT2E-AS1	-0.342122	2.01366e-15
ARSB	KMT2E-AS1	-0.335099	8.01936e-15
ATF4	KMT2E-AS1	0.380215	5.94127e-19
ATF6	KMT2E-AS1	-0.443226	6.60709e-26
ATG10	KMT2E-AS1	0.344719	1.19708e-15
ATG16L2	KMT2E-AS1	0.431088	1.88945e-24
ATG2A	KMT2E-AS1	-0.30028	4.57199e-12
ATG4B	KMT2E-AS1	0.477858	2.13037e-30
ATG4D	KMT2E-AS1	0.434556	7.35014e-25
BAG3	KMT2E-AS1	-0.334212	9.52479e-15
BECN1	KMT2E-AS1	-0.466527	7.15865e-29
BIRC6	KMT2E-AS1	-0.360948	4.15481e-17
BNIP1	KMT2E-AS1	0.542486	2.75047e-40
CAPN1	KMT2E-AS1	-0.388097	9.61843e-20
CAPN10	KMT2E-AS1	0.454159	2.86539e-27
CAPN2	KMT2E-AS1	-0.41825	5.67383e-23
CAPNS1	KMT2E-AS1	0.310379	7.89909e-13
CD46	KMT2E-AS1	-0.310018	8.41996e-13
CLN3	KMT2E-AS1	0.457695	1.01332e-27
EDEM1	KMT2E-AS1	-0.46648	7.2617e-29
EIF2AK2	KMT2E-AS1	-0.382632	3.41676e-19
EIF4G1	KMT2E-AS1	-0.453286	3.6965e-27
FAS	KMT2E-AS1	-0.393132	2.92801e-20
GAPDH	KMT2E-AS1	0.331743	1.53294e-14
GNAI3	KMT2E-AS1	-0.337712	4.81511e-15
HIF1A	KMT2E-AS1	-0.440278	1.5108e-25
HSPA8	KMT2E-AS1	-0.310138	8.24355e-13
ITGA3	KMT2E-AS1	-0.387272	1.16648e-19
ITGB1	KMT2E-AS1	-0.472098	1.29264e-29
KIF5B	KMT2E-AS1	-0.435134	6.27193e-25
LAMP2	KMT2E-AS1	-0.345647	9.92967e-16
MAP1LC3A	KMT2E-AS1	0.413486	1.93301e-22
MAPK1	KMT2E-AS1	-0.438784	2.28996e-25
MBTPS2	KMT2E-AS1	-0.474494	6.13177e-30
MLST8	KMT2E-AS1	0.444571	4.51897e-26
MTOR	KMT2E-AS1	-0.410497	4.12866e-22
NAF1	KMT2E-AS1	-0.4026	2.95836e-21
NAMPT	KMT2E-AS1	-0.345561	1.01025e-15
NBR1	KMT2E-AS1	-0.340278	2.90403e-15
NCKAP1	KMT2E-AS1	-0.472776	1.0472e-29
NFKB1	KMT2E-AS1	-0.435238	6.09615e-25
NPC1	KMT2E-AS1	-0.408626	6.61456e-22
PELP1	KMT2E-AS1	0.44033	1.48866e-25
PIK3C3	KMT2E-AS1	-0.314182	4.00619e-13
PRKAR1A	KMT2E-AS1	-0.326465	4.18012e-14
RAB24	KMT2E-AS1	0.513271	1.48817e-35
RAB33B	KMT2E-AS1	-0.341033	2.5006e-15
RB1	KMT2E-AS1	-0.308981	1.01133e-12
SH3GLB1	KMT2E-AS1	-0.381211	4.73259e-19
SIRT1	KMT2E-AS1	-0.38208	3.87881e-19
SIRT2	KMT2E-AS1	0.348823	5.21123e-16
STK11	KMT2E-AS1	0.357831	8.04214e-17
ULK3	KMT2E-AS1	0.374249	2.28201e-18
USP10	KMT2E-AS1	-0.325733	4.79662e-14
VAMP3	KMT2E-AS1	-0.389169	7.47819e-20
WDFY3	KMT2E-AS1	-0.310077	8.33295e-13
WDR45	KMT2E-AS1	0.433721	9.23367e-25
ATG16L2	AC027796.4	0.469204	3.15748e-29
ATG4B	AC027796.4	0.347659	6.60651e-16
BCL2	AC027796.4	-0.316048	2.86087e-13
BID	AC027796.4	0.347864	6.33586e-16
CALCOCO2	AC027796.4	-0.340142	2.98324e-15
CANX	AC027796.4	-0.389634	6.70325e-20
CAPN10	AC027796.4	0.550812	1.00816e-41
CFLAR	AC027796.4	0.307641	1.27993e-12
DAPK2	AC027796.4	0.399386	6.49535e-21
EIF2S1	AC027796.4	-0.335015	8.15029e-15
HDAC6	AC027796.4	0.390009	6.13743e-20
HGS	AC027796.4	0.38685	1.28708e-19
IKBKB	AC027796.4	0.436099	4.81069e-25
MAP2K7	AC027796.4	0.45904	6.80221e-28
NBR1	AC027796.4	-0.31586	2.95991e-13
PRKCQ	AC027796.4	-0.336051	6.6631e-15
PTEN	AC027796.4	-0.338438	4.17533e-15
RAB24	AC027796.4	0.332051	1.44485e-14
SAR1A	AC027796.4	-0.317152	2.34147e-13
SPHK1	AC027796.4	0.303869	2.46881e-12
ULK1	AC027796.4	0.326334	4.28485e-14
ULK3	AC027796.4	0.490001	4.2458e-32
ATIC	AC004656.1	0.391222	4.60784e-20
BCL2	AC004656.1	-0.335618	7.24868e-15
DIRAS3	AC004656.1	0.331818	1.51101e-14
FKBP1A	AC004656.1	-0.36192	3.3763e-17
HSP90AB1	AC004656.1	0.327779	3.26248e-14
IKBKE	AC004656.1	0.308702	1.0622e-12
P4HB	AC004656.1	-0.369576	6.42347e-18
PEA15	AC004656.1	0.389793	6.45789e-20
RHEB	AC004656.1	0.506989	1.35457e-34
VAMP3	AC004656.1	0.346368	8.58324e-16
ATG4B	AL365259.1	0.343486	1.5332e-15
DIRAS3	AL365259.1	0.453089	3.91545e-27
FKBP1B	AL365259.1	0.300321	4.54073e-12
HDAC1	AL365259.1	0.35989	5.20293e-17
IKBKE	AL365259.1	0.410138	4.52085e-22
MAP2K7	AL365259.1	0.403266	2.51043e-21
MTOR	AL365259.1	-0.31767	2.13063e-13
PEA15	AL365259.1	0.301521	3.69856e-12
PELP1	AL365259.1	0.362825	2.78097e-17
PEX14	AL365259.1	0.346709	8.01132e-16
VAMP7	AL365259.1	-0.308805	1.04309e-12
WDR45	AL365259.1	0.354226	1.71139e-16
WIPI1	AL365259.1	-0.402973	2.69861e-21
ARSB	AL513477.2	-0.300053	4.75285e-12
ATF6	AL513477.2	-0.45817	8.80315e-28
ATG10	AL513477.2	0.359847	5.2511e-17
ATG16L2	AL513477.2	0.619787	2.45447e-55
ATG4B	AL513477.2	0.55352	3.37073e-42
ATG4D	AL513477.2	0.364028	2.14723e-17
ATG7	AL513477.2	-0.372102	3.67937e-18
BAG3	AL513477.2	-0.303172	2.78474e-12
BECN1	AL513477.2	-0.520601	1.06682e-36
BNIP3	AL513477.2	0.301055	4.00566e-12
CAPN1	AL513477.2	-0.348032	6.12338e-16
CAPN10	AL513477.2	0.562697	7.63285e-44
CAPN2	AL513477.2	-0.364406	1.97934e-17
CAPNS1	AL513477.2	0.316649	2.56526e-13
CHMP2B	AL513477.2	-0.421035	2.74626e-23
EDEM1	AL513477.2	-0.43314	1.08201e-24
EIF2S1	AL513477.2	-0.354185	1.72587e-16
EIF4G1	AL513477.2	-0.477049	2.74966e-30
FAS	AL513477.2	-0.351722	2.87464e-16
GNAI3	AL513477.2	-0.349285	4.74246e-16
HDAC1	AL513477.2	0.348466	5.60469e-16
HIF1A	AL513477.2	-0.41481	1.37752e-22
HSPA8	AL513477.2	-0.487379	1.00229e-31
ITGB1	AL513477.2	-0.492233	2.0324e-32
KIF5B	AL513477.2	-0.438083	2.78161e-25
LAMP2	AL513477.2	-0.401109	4.26459e-21
MAP1LC3A	AL513477.2	0.331747	1.53191e-14
MAP2K7	AL513477.2	0.315967	2.90282e-13
MAPK1	AL513477.2	-0.439531	1.86047e-25
MBTPS2	AL513477.2	-0.445254	3.72379e-26
MTOR	AL513477.2	-0.391163	4.67341e-20
NAF1	AL513477.2	-0.385591	1.72504e-19
NAMPT	AL513477.2	-0.369816	6.09307e-18
NBR1	AL513477.2	-0.357952	7.8399e-17
NCKAP1	AL513477.2	-0.414025	1.68422e-22
NFKB1	AL513477.2	-0.441811	9.83544e-26
NPC1	AL513477.2	-0.342152	2.00158e-15
PELP1	AL513477.2	0.455753	1.79595e-27
PEX14	AL513477.2	0.398191	8.68126e-21
PINK1	AL513477.2	-0.387609	1.07806e-19
RAB24	AL513477.2	0.416057	9.99844e-23
SIRT2	AL513477.2	0.30935	9.47507e-13
ST13	AL513477.2	-0.311412	6.57464e-13
STK11	AL513477.2	0.484121	2.88331e-31
ULK3	AL513477.2	0.606843	1.58986e-52
USP10	AL513477.2	-0.301971	3.42341e-12
VAMP3	AL513477.2	-0.348932	5.09678e-16
VAMP7	AL513477.2	-0.394744	1.9922e-20
VEGFA	AL513477.2	0.331233	1.69036e-14
ATG3	AC093535.1	-0.333034	1.19582e-14
BNIP1	AC093535.1	-0.316143	2.81179e-13
CFLAR	AC093535.1	0.324837	5.67324e-14
DAPK1	AC093535.1	0.319997	1.39194e-13
DAPK2	AC093535.1	0.512006	2.33027e-35
DRAM1	AC093535.1	0.438465	2.50169e-25
EGFR	AC093535.1	0.335691	7.14608e-15
ERBB2	AC093535.1	0.314356	3.88225e-13
GAPDH	AC093535.1	-0.345479	1.02724e-15
GRID1	AC093535.1	0.377354	1.13669e-18
IKBKB	AC093535.1	0.311944	5.97993e-13
ATG10	AC016747.1	0.396915	1.18192e-20
ATG4A	AC016747.1	0.428289	4.01683e-24
ATG4C	AC016747.1	0.431226	1.82041e-24
ATIC	AC016747.1	-0.30137	3.79547e-12
BAG3	AC016747.1	-0.382575	3.46247e-19
BCL2	AC016747.1	0.481792	6.09488e-31
BCL2L1	AC016747.1	-0.353211	2.11274e-16
BID	AC016747.1	-0.405876	1.31544e-21
BNIP1	AC016747.1	0.415975	1.02136e-22
CALCOCO2	AC016747.1	0.358789	6.56943e-17
CANX	AC016747.1	0.463022	2.06808e-28
DAPK2	AC016747.1	-0.327706	3.30787e-14
DRAM1	AC016747.1	-0.315181	3.34622e-13
FKBP1A	AC016747.1	0.379855	6.4491e-19
FOXO1	AC016747.1	0.341696	2.19174e-15
HDAC1	AC016747.1	0.358547	6.91469e-17
HSPA5	AC016747.1	0.475653	4.2652e-30
ITGA3	AC016747.1	-0.440249	1.52283e-25
ITGB4	AC016747.1	-0.315344	3.2491e-13
ITPR1	AC016747.1	0.453372	3.60505e-27
MAP1LC3A	AC016747.1	0.344907	1.15276e-15
MAPK8	AC016747.1	0.385244	1.86972e-19
NPC1	AC016747.1	-0.370439	5.31322e-18
P4HB	AC016747.1	0.513621	1.31435e-35
PRKCQ	AC016747.1	0.420883	2.85763e-23
RAB1A	AC016747.1	0.420161	3.45124e-23
SERPINA1	AC016747.1	-0.421097	2.70194e-23
SPHK1	AC016747.1	-0.39513	1.81607e-20
TM9SF1	AC016747.1	0.306454	1.57543e-12
TP53INP2	AC016747.1	0.352837	2.28329e-16
TSC2	AC016747.1	0.341561	2.2513e-15
VEGFA	AC016747.1	0.380377	5.72582e-19
ZFYVE1	AC016747.1	0.327624	3.35947e-14
APOL1	AC008771.1	-0.348566	5.49171e-16
ATG10	AC008771.1	0.324872	5.63669e-14
BAG3	AC008771.1	-0.389569	6.8069e-20
BCL2	AC008771.1	0.32168	1.02062e-13
BCL2L1	AC008771.1	-0.466296	7.67959e-29
CAPN1	AC008771.1	-0.423782	1.33332e-23
CAPN2	AC008771.1	-0.30738	1.33994e-12
CASP1	AC008771.1	-0.325083	5.41847e-14
CX3CL1	AC008771.1	-0.35015	3.97183e-16
DRAM1	AC008771.1	-0.397104	1.12917e-20
EDEM1	AC008771.1	-0.333974	9.97384e-15
FAS	AC008771.1	-0.415283	1.22005e-22
HDAC1	AC008771.1	0.318364	1.87735e-13
HGS	AC008771.1	-0.309425	9.35128e-13
ITGA3	AC008771.1	-0.386267	1.47432e-19
ITGB4	AC008771.1	-0.329546	2.33317e-14
ITPR1	AC008771.1	0.300795	4.18739e-12
MAP1LC3A	AC008771.1	0.398865	7.37151e-21
MAPK8	AC008771.1	0.328312	2.94897e-14
NAMPT	AC008771.1	-0.354728	1.5413e-16
NLRC4	AC008771.1	-0.323701	7.01445e-14
NPC1	AC008771.1	-0.343296	1.59271e-15
PELP1	AC008771.1	0.337222	5.30009e-15
PRKCQ	AC008771.1	0.350245	3.89551e-16
RELA	AC008771.1	-0.366827	1.17153e-17
TSC2	AC008771.1	0.344355	1.28808e-15
VEGFA	AC008771.1	0.310121	8.26746e-13
ATG10	AC022390.1	0.40603	1.26597e-21
ATG4D	AC022390.1	0.346757	7.93274e-16
CAPN2	AC022390.1	-0.317127	2.35217e-13
HDAC1	AC022390.1	0.427194	5.38524e-24
ITGA3	AC022390.1	-0.365608	1.52627e-17
MAP1LC3A	AC022390.1	0.337073	5.45713e-15
NAMPT	AC022390.1	-0.307656	1.27667e-12
NPC1	AC022390.1	-0.38624	1.48357e-19
TUSC1	AC022390.1	0.321814	9.9578e-14
VEGFA	AC022390.1	0.374589	2.1153e-18
AMBRA1	AC010542.5	-0.3424	1.90493e-15
ATF6	AC010542.5	-0.402598	2.95977e-21
ATG16L2	AC010542.5	0.383821	2.59885e-19
ATG4B	AC010542.5	0.423746	1.34624e-23
BAX	AC010542.5	0.339291	3.52977e-15
BECN1	AC010542.5	-0.421963	2.15302e-23
BIRC6	AC010542.5	-0.367189	1.08272e-17
CAPN10	AC010542.5	0.473662	7.94876e-30
CAPNS1	AC010542.5	0.386341	1.449e-19
CHMP2B	AC010542.5	-0.307872	1.22914e-12
CLN3	AC010542.5	0.375246	1.82623e-18
EIF2AK3	AC010542.5	-0.311133	6.90885e-13
EIF2S1	AC010542.5	-0.320824	1.19551e-13
EIF4G1	AC010542.5	-0.391912	3.91274e-20
FOXO3	AC010542.5	-0.315762	3.01249e-13
HSPA8	AC010542.5	-0.346317	8.67156e-16
ITGB1	AC010542.5	-0.399465	6.37098e-21
KIF5B	AC010542.5	-0.453257	3.72835e-27
LAMP2	AC010542.5	-0.33225	1.39075e-14
MAPK1	AC010542.5	-0.385411	1.79872e-19
MBTPS2	AC010542.5	-0.42075	2.95836e-23
MTMR14	AC010542.5	0.358824	6.52162e-17
MTOR	AC010542.5	-0.366828	1.17124e-17
NAF1	AC010542.5	-0.402907	2.7426e-21
NBR1	AC010542.5	-0.454572	2.53952e-27
NCKAP1	AC010542.5	-0.438777	2.29416e-25
PELP1	AC010542.5	0.348283	5.81788e-16
PEX3	AC010542.5	-0.336619	5.96414e-15
PIK3C3	AC010542.5	-0.347563	6.73649e-16
PIK3R4	AC010542.5	-0.421346	2.53133e-23
PINK1	AC010542.5	-0.442395	8.34963e-26
PRKAR1A	AC010542.5	-0.415483	1.15888e-22
RAB24	AC010542.5	0.373359	2.78274e-18
RB1	AC010542.5	-0.353997	1.79475e-16
RB1CC1	AC010542.5	-0.363422	2.44624e-17
SH3GLB1	AC010542.5	-0.371936	3.81681e-18
SIRT1	AC010542.5	-0.345256	1.07442e-15
STK11	AC010542.5	0.363222	2.55397e-17
TM9SF1	AC010542.5	-0.309711	8.89043e-13
ULK3	AC010542.5	0.447133	2.18094e-26
VAMP3	AC010542.5	-0.341752	2.1673e-15
VAMP7	AC010542.5	-0.350384	3.78634e-16
WDFY3	AC010542.5	-0.376565	1.35801e-18
WDR45	AC010542.5	0.312851	5.08571e-13
ZFYVE1	AC010542.5	-0.338517	4.11076e-15
AMBRA1	AC069281.2	-0.331912	1.48401e-14
ARNT	AC069281.2	-0.332886	1.23047e-14
ATF6	AC069281.2	-0.55863	4.15031e-43
ATG16L2	AC069281.2	0.56848	6.59639e-45
ATG3	AC069281.2	-0.331511	1.60283e-14
ATG4A	AC069281.2	-0.304266	2.30504e-12
ATG4B	AC069281.2	0.644556	4.24254e-61
ATG5	AC069281.2	-0.433399	1.00838e-24
BAX	AC069281.2	0.393514	2.67341e-20
BECN1	AC069281.2	-0.513888	1.19517e-35
BIRC6	AC069281.2	-0.414396	1.53182e-22
BNIP3L	AC069281.2	-0.363289	2.51748e-17
CALCOCO2	AC069281.2	-0.376262	1.45385e-18
CANX	AC069281.2	-0.391259	4.56761e-20
CAPN10	AC069281.2	0.686767	2.96691e-72
CAPNS1	AC069281.2	0.495052	7.95145e-33
CHMP2B	AC069281.2	-0.501824	8.04583e-34
CLN3	AC069281.2	0.330701	1.87145e-14
DNAJB9	AC069281.2	-0.353742	1.89242e-16
EIF2AK2	AC069281.2	-0.390655	5.26889e-20
EIF2AK3	AC069281.2	-0.347078	7.43375e-16
EIF2S1	AC069281.2	-0.512464	1.98164e-35
EIF4G1	AC069281.2	-0.362819	2.78499e-17
FKBP1B	AC069281.2	0.36283	2.77788e-17
GNAI3	AC069281.2	-0.413293	2.03046e-22
HIF1A	AC069281.2	-0.32172	1.01326e-13
HSPA8	AC069281.2	-0.33671	5.85896e-15
ITGB1	AC069281.2	-0.437229	3.52294e-25
KIF5B	AC069281.2	-0.517286	3.54102e-36
LAMP2	AC069281.2	-0.443727	5.7367e-26
MAP2K7	AC069281.2	0.558433	4.50272e-43
MAPK1	AC069281.2	-0.4661	8.15288e-29
MAPK9	AC069281.2	-0.420102	3.50475e-23
MBTPS2	AC069281.2	-0.470637	2.03128e-29
MLST8	AC069281.2	0.357431	8.7501e-17
MTMR14	AC069281.2	0.302866	2.9351e-12
MTOR	AC069281.2	-0.425345	8.81242e-24
NAF1	AC069281.2	-0.328996	2.59004e-14
NBR1	AC069281.2	-0.547921	3.21167e-41
NCKAP1	AC069281.2	-0.554949	1.88399e-42
NFKB1	AC069281.2	-0.392043	3.79346e-20
PARP1	AC069281.2	-0.320541	1.25939e-13
PELP1	AC069281.2	0.571514	1.79091e-45
PEX14	AC069281.2	0.477812	2.16157e-30
PEX3	AC069281.2	-0.386441	1.4157e-19
PIK3C3	AC069281.2	-0.364295	2.02747e-17
PIK3R4	AC069281.2	-0.45561	1.87286e-27
PINK1	AC069281.2	-0.398874	7.35491e-21
PRKAR1A	AC069281.2	-0.359336	5.85212e-17
PTEN	AC069281.2	-0.373581	2.6488e-18
RAB24	AC069281.2	0.513852	1.21077e-35
RAB5A	AC069281.2	-0.40277	2.83664e-21
RAB7A	AC069281.2	-0.368544	8.05428e-18
RB1	AC069281.2	-0.458579	7.79898e-28
RB1CC1	AC069281.2	-0.435076	6.37203e-25
SH3GLB1	AC069281.2	-0.481838	6.00628e-31
SIRT1	AC069281.2	-0.364015	2.15356e-17
ST13	AC069281.2	-0.375753	1.62967e-18
STK11	AC069281.2	0.570767	2.47201e-45
ULK3	AC069281.2	0.579442	5.56053e-47
USP10	AC069281.2	-0.43795	2.88614e-25
UVRAG	AC069281.2	-0.389646	6.68528e-20
VAMP7	AC069281.2	-0.55937	3.05477e-43
WDFY3	AC069281.2	-0.404998	1.63569e-21
WDR45	AC069281.2	0.490805	3.25859e-32
ZFYVE1	AC069281.2	-0.339725	3.23946e-15
ARSB	ZNF503-AS2	-0.334275	9.40897e-15
ATF6	ZNF503-AS2	-0.31949	1.52775e-13
ATG10	ZNF503-AS2	0.313297	4.69531e-13
ATG4B	ZNF503-AS2	0.454727	2.4266e-27
ATG4D	ZNF503-AS2	0.329071	2.55355e-14
BAG3	ZNF503-AS2	-0.399759	5.9303e-21
BCL2	ZNF503-AS2	0.328805	2.68577e-14
BCL2L1	ZNF503-AS2	-0.313068	4.8925e-13
BECN1	ZNF503-AS2	-0.325	5.50325e-14
BNIP1	ZNF503-AS2	0.437902	2.92461e-25
CAPN2	ZNF503-AS2	-0.439826	1.71377e-25
CD46	ZNF503-AS2	-0.360614	4.46026e-17
CFLAR	ZNF503-AS2	-0.386904	1.27107e-19
CHMP4B	ZNF503-AS2	0.312265	5.64728e-13
CLN3	ZNF503-AS2	0.300385	4.49121e-12
EDEM1	ZNF503-AS2	-0.50816	9.00728e-35
FAS	ZNF503-AS2	-0.480448	9.36238e-31
FKBP1A	ZNF503-AS2	0.339714	3.24663e-15
GAA	ZNF503-AS2	0.36656	1.24163e-17
GABARAPL2	ZNF503-AS2	0.345131	1.10192e-15
HDAC1	ZNF503-AS2	0.301668	3.60608e-12
HIF1A	ZNF503-AS2	-0.423255	1.5324e-23
HSPA5	ZNF503-AS2	0.355291	1.37048e-16
ITGA3	ZNF503-AS2	-0.424761	1.02893e-23
ITGB1	ZNF503-AS2	-0.47287	1.0172e-29
ITPR1	ZNF503-AS2	0.307165	1.39136e-12
KIF5B	ZNF503-AS2	-0.419871	3.72169e-23
LAMP2	ZNF503-AS2	-0.408259	7.25272e-22
MAP1LC3A	ZNF503-AS2	0.552695	4.71267e-42
MAPK1	ZNF503-AS2	-0.415935	1.03176e-22
MAPK8IP1	ZNF503-AS2	0.357155	9.273e-17
MBTPS2	ZNF503-AS2	-0.326175	4.41456e-14
MLST8	ZNF503-AS2	0.431453	1.71144e-24
NAMPT	ZNF503-AS2	-0.415786	1.07213e-22
NCKAP1	ZNF503-AS2	-0.42406	1.23894e-23
NFKB1	ZNF503-AS2	-0.300857	4.14349e-12
NPC1	ZNF503-AS2	-0.510209	4.39175e-35
P4HB	ZNF503-AS2	0.392139	3.70763e-20
PELP1	ZNF503-AS2	0.364112	2.10876e-17
PEX14	ZNF503-AS2	0.405285	1.52332e-21
PRKCQ	ZNF503-AS2	0.43958	1.83508e-25
RAB24	ZNF503-AS2	0.330714	1.86687e-14
SH3GLB1	ZNF503-AS2	-0.35661	1.03979e-16
SIRT2	ZNF503-AS2	0.341157	2.43974e-15
STK11	ZNF503-AS2	0.374619	2.10107e-18
TP53INP2	ZNF503-AS2	0.327006	3.77475e-14
TSC2	ZNF503-AS2	0.341694	2.19243e-15
TUSC1	ZNF503-AS2	0.421472	2.44897e-23
VEGFA	ZNF503-AS2	0.415458	1.16658e-22
WDR45	ZNF503-AS2	0.369692	6.26193e-18
WIPI2	ZNF503-AS2	0.477547	2.35004e-30
CAPN10	AC116614.1	0.37804	9.73564e-19
MAP1LC3C	AC116614.1	0.332871	1.23411e-14
ULK3	AC116614.1	0.314101	4.06449e-13
ATG10	AC073896.3	0.346804	7.85813e-16
ATG2B	AC073896.3	0.473676	7.91409e-30
ATG4C	AC073896.3	0.400252	5.25915e-21
ATG5	AC073896.3	0.380044	6.17732e-19
ATIC	AC073896.3	-0.353894	1.83354e-16
BAG3	AC073896.3	-0.38344	2.83701e-19
BCL2	AC073896.3	0.515237	7.38532e-36
BCL2L1	AC073896.3	-0.388996	7.78995e-20
BID	AC073896.3	-0.324243	6.33936e-14
BIRC6	AC073896.3	0.448822	1.3448e-26
CALCOCO2	AC073896.3	0.450334	8.70257e-27
CANX	AC073896.3	0.575063	3.82989e-46
CDKN2A	AC073896.3	-0.32445	6.09957e-14
CTSB	AC073896.3	-0.306541	1.55177e-12
CTSD	AC073896.3	-0.351084	3.27874e-16
DNAJB9	AC073896.3	0.357915	7.90156e-17
EIF4EBP1	AC073896.3	-0.354211	1.71644e-16
FOXO1	AC073896.3	0.529517	3.95842e-38
GOPC	AC073896.3	0.52279	4.79486e-37
HDAC1	AC073896.3	0.314084	4.0768e-13
HDAC6	AC073896.3	0.43386	8.88922e-25
HSPA5	AC073896.3	0.428691	3.60652e-24
IKBKB	AC073896.3	0.430444	2.24866e-24
ITGA3	AC073896.3	-0.406872	1.02631e-21
ITPR1	AC073896.3	0.503856	4.00724e-34
MAPK8	AC073896.3	0.499638	1.69515e-33
NAMPT	AC073896.3	-0.331652	1.55995e-14
NBR1	AC073896.3	0.351285	3.14591e-16
NPC1	AC073896.3	-0.402226	3.24329e-21
PEX3	AC073896.3	0.508113	9.15531e-35
PIK3C3	AC073896.3	0.451506	6.20043e-27
PIK3R4	AC073896.3	0.526812	1.08669e-37
PRKAB1	AC073896.3	0.397021	1.15214e-20
PRKAR1A	AC073896.3	0.329841	2.20533e-14
PRKCQ	AC073896.3	0.417646	6.63405e-23
RAB1A	AC073896.3	0.441221	1.16066e-25
RAF1	AC073896.3	0.322713	8.42863e-14
RPS6KB1	AC073896.3	0.408023	7.6944e-22
SAR1A	AC073896.3	0.411219	3.43944e-22
SERPINA1	AC073896.3	-0.368088	8.89873e-18
SPHK1	AC073896.3	-0.412548	2.45476e-22
TM9SF1	AC073896.3	0.486611	1.28681e-31
TP53INP2	AC073896.3	0.322167	9.32784e-14
TSC1	AC073896.3	0.390446	5.53567e-20
TSC2	AC073896.3	0.303655	2.56163e-12
TUSC1	AC073896.3	0.311574	6.38822e-13
ULK1	AC073896.3	0.341497	2.28021e-15
USP10	AC073896.3	0.306991	1.43425e-12
VEGFA	AC073896.3	0.565669	2.18236e-44
WDFY3	AC073896.3	0.423821	1.31978e-23
ZFYVE1	AC073896.3	0.305556	1.8424e-12
ATIC	TBX2-AS1	-0.319358	1.56506e-13
BECN1	TBX2-AS1	-0.335066	8.06975e-15
BNIP1	TBX2-AS1	0.324606	5.92445e-14
EDEM1	TBX2-AS1	-0.392767	3.19386e-20
EIF4G1	TBX2-AS1	-0.312629	5.29197e-13
FAS	TBX2-AS1	-0.303414	2.67046e-12
FKBP1A	TBX2-AS1	0.386363	1.44166e-19
HIF1A	TBX2-AS1	-0.322731	8.40059e-14
ITGA3	TBX2-AS1	-0.305893	1.73754e-12
LAMP2	TBX2-AS1	-0.330196	2.06096e-14
MAP1LC3A	TBX2-AS1	0.511534	2.75332e-35
MAPK1	TBX2-AS1	-0.307157	1.39327e-12
TUSC1	TBX2-AS1	0.308006	1.20059e-12
IKBKB	AC107057.1	0.358981	6.308e-17
MAP1LC3C	AC107057.1	0.543765	1.66505e-40
MAP2K7	AC107057.1	0.318091	1.97321e-13
ATG16L1	HCG22	0.337099	5.42958e-15
CDKN1A	HCG22	0.304142	2.35507e-12
DAPK2	HCG22	0.328315	2.94745e-14
DRAM1	HCG22	0.366252	1.32736e-17
ARSB	AC079174.2	-0.34723	7.20748e-16
ATF6	AC079174.2	-0.436874	3.88565e-25
ATG10	AC079174.2	0.396936	1.17598e-20
ATG16L2	AC079174.2	0.508758	7.30724e-35
ATG4B	AC079174.2	0.540824	5.26371e-40
ATG4D	AC079174.2	0.381724	4.20832e-19
ATG7	AC079174.2	-0.398221	8.61767e-21
ATIC	AC079174.2	-0.43223	1.38604e-24
BAG3	AC079174.2	-0.448394	1.52025e-26
BCL2	AC079174.2	0.388045	9.7347e-20
BCL2L1	AC079174.2	-0.413291	2.03115e-22
BECN1	AC079174.2	-0.393414	2.73791e-20
BID	AC079174.2	-0.374197	2.30898e-18
BNIP1	AC079174.2	0.460902	3.90542e-28
BNIP3	AC079174.2	0.339132	3.64197e-15
CAPN1	AC079174.2	-0.360702	4.37802e-17
CAPN10	AC079174.2	0.3604	4.6681e-17
CAPN2	AC079174.2	-0.450574	8.11859e-27
CLN3	AC079174.2	0.302799	2.96942e-12
CX3CL1	AC079174.2	-0.322874	8.18035e-14
DRAM1	AC079174.2	-0.407989	7.76118e-22
EDEM1	AC079174.2	-0.593004	1.16877e-49
EGFR	AC079174.2	-0.302786	2.97625e-12
EIF4G1	AC079174.2	-0.44277	7.51255e-26
FAS	AC079174.2	-0.49269	1.74615e-32
FKBP1A	AC079174.2	0.304907	2.06242e-12
GNAI3	AC079174.2	-0.300844	4.15263e-12
HDAC1	AC079174.2	0.3804	5.69626e-19
HDAC6	AC079174.2	0.387039	1.23149e-19
HIF1A	AC079174.2	-0.475375	4.65373e-30
HSPA8	AC079174.2	-0.348286	5.81492e-16
ITGA3	AC079174.2	-0.511776	2.5282e-35
ITGB1	AC079174.2	-0.451158	6.85808e-27
ITGB4	AC079174.2	-0.306139	1.66442e-12
ITPR1	AC079174.2	0.390835	5.04978e-20
KIF5B	AC079174.2	-0.451818	5.66374e-27
LAMP2	AC079174.2	-0.424703	1.04512e-23
MAP1LC3A	AC079174.2	0.629416	1.62845e-57
MAPK1	AC079174.2	-0.470018	2.45797e-29
MAPK8	AC079174.2	0.326358	4.265e-14
MAPK8IP1	AC079174.2	0.352158	2.62751e-16
MBTPS2	AC079174.2	-0.378234	9.31777e-19
MLST8	AC079174.2	0.352667	2.36471e-16
NAF1	AC079174.2	-0.32793	3.1704e-14
NAMPT	AC079174.2	-0.441124	1.19255e-25
NCKAP1	AC079174.2	-0.411983	2.83378e-22
NFKB1	AC079174.2	-0.343326	1.58309e-15
NPC1	AC079174.2	-0.450199	9.04848e-27
P4HB	AC079174.2	0.327919	3.17678e-14
PEA15	AC079174.2	-0.389669	6.64913e-20
PELP1	AC079174.2	0.354353	1.66654e-16
PRKCQ	AC079174.2	0.469056	3.3048e-29
RAB24	AC079174.2	0.478168	1.93119e-30
RELA	AC079174.2	-0.319319	1.57637e-13
SERPINA1	AC079174.2	-0.420566	3.10481e-23
SH3GLB1	AC079174.2	-0.35112	3.25471e-16
SIRT2	AC079174.2	0.44533	3.64367e-26
SPHK1	AC079174.2	-0.316264	2.75117e-13
STK11	AC079174.2	0.339569	3.34099e-15
TP53INP2	AC079174.2	0.336348	6.28723e-15
TSC1	AC079174.2	0.321707	1.01556e-13
TSC2	AC079174.2	0.353361	2.04812e-16
TUSC1	AC079174.2	0.425602	8.23188e-24
ULK3	AC079174.2	0.459038	6.8062e-28
VAMP3	AC079174.2	-0.379264	7.37608e-19
[truncated: 42,206 more rows]
