# Supplementary material for: A Comprehensive Risk Assessment and Stratification Model of Papillary Thyroid Carcinoma Based on the Autophagy-Related LncRNAs
Source: Front Oncol. 2022 Feb 24;11:771556. doi: 10.3389/fonc.2021.771556 (PMC8908373; doi:10.3389/fonc.2021.771556)
Supplement: Supplementary file 5 [file Table_4.xlsx]

## Sheet: SupplementTable4
gene	KM	B	SE	HR	HR.95L	HR.95H	pvalue
AC008063.1	0.00321214	-1.7716	0.631327	0.170061	0.0493423	0.586127	0.00501376
AC011297.1	0.00737608	0.149451	0.0582602	1.1612	1.03589	1.30166	0.0103108
AC022509.2	0.00183419	-1.15122	0.514572	0.316249	0.115352	0.867031	0.0252703
MIR181A2HG	0.0281262	-0.185264	0.0842382	0.830885	0.704429	0.980041	0.0278573
AL162511.1	0.005098	-0.30048	0.138348	0.740463	0.564601	0.971103	0.0298624
FAM201A	0.0419758	0.771847	0.355971	2.16376	1.07698	4.34722	0.0301367
AC092279.1	0.0222515	-1.34675	0.63217	0.260084	0.0753371	0.897879	0.0331418
LINC00900	0.00577414	-1.71493	0.622003	0.179976	0.0531819	0.609064	0.00583135
AC079630.1	0.0478661	-0.0954362	0.0446784	0.908976	0.832765	0.992163	0.0326737
AC090673.1	0.00977269	-1.0281	0.392834	0.357685	0.165623	0.77247	0.00886689
AL162231.2	0.0157204	0.401475	0.179017	1.49403	1.05191	2.12196	0.0249184
DOCK9-DT	0.00490287	-0.109028	0.0430319	0.896705	0.824178	0.975615	0.0112876
WDR86-AS1	0.0140989	-0.0933614	0.0418314	0.910864	0.839164	0.988691	0.0256248
AC005479.2	0.000442864	-0.50428	0.170244	0.60394	0.432595	0.843152	0.00305548
AC005083.1	0.00650917	-0.36515	0.130136	0.694093	0.53783	0.895756	0.00501762
CRNDE	0.00953176	0.358874	0.0997064	1.43172	1.17757	1.74071	0.000319073
KCNJ2-AS1	0.0435194	-0.647391	0.295193	0.52341	0.293477	0.933491	0.0282992
TONSL-AS1	0.0419443	0.549951	0.236247	1.73317	1.0908	2.75382	0.0199194
PSMG3-AS1	0.0337282	0.716521	0.167159	2.0473	1.47535	2.84098	1.81546e-05
LINC02454	0.0110573	-0.472458	0.204147	0.623468	0.417872	0.930217	0.0206512
FAM111A-DT	0.0179154	-0.249127	0.100628	0.779481	0.639957	0.949424	0.0132966
AC007255.1	0.023832	-0.241705	0.114904	0.785288	0.626934	0.983639	0.0354192
AC007207.2	0.0337917	-0.468989	0.224999	0.625634	0.402533	0.972389	0.0371232
ERICD	0.0129363	-0.928855	0.430449	0.395006	0.169904	0.918337	0.0309375
AC096677.1	0.0377372	0.261372	0.102909	1.29871	1.06149	1.58895	0.0110906
AC004918.3	0.0106092	0.985243	0.374118	2.67846	1.28658	5.57616	0.00845075
AC073335.2	0.0301288	0.197522	0.0886977	1.21838	1.02396	1.44971	0.0259533
AC010980.2	0.000538114	0.484587	0.148673	1.6235	1.21312	2.17272	0.0011164
LINC02471	0.0320693	-0.0672552	0.0298494	0.934957	0.881827	0.991287	0.0242497
PSMB8-AS1	0.0430444	-0.298495	0.150786	0.741934	0.552097	0.997045	0.0477496
AC046143.1	0.0406357	-1.59698	0.640043	0.202507	0.0577608	0.709978	0.0125916
AC012038.2	0.0126773	-1.08121	0.434636	0.339186	0.144702	0.795062	0.0128603
